# Supplementary material for: The collective impact of rare diseases in Western Australia: an estimate using a population-based cohort
Source: Genet Med. 2016 Sep 22;19(5):546–52. doi: 10.1038/gim.2016.143 (PMC5440569; doi:10.1038/gim.2016.143)
Supplement: Supplementary Materials and Methods [file gim2016143x1.xlsx]

## Sheet: Final RD resource set 
ICD-AM Code	ICD-AM-Text	Orpha code	Orphatext	Orphanet classification
C15	Malignant neoplasm of oesophagus	70482	Esophageal carcinoma	Rare neoplastic disease
C15.0	Malignant neoplasm cervical oesophagus	70482	Esophageal carcinoma	Rare neoplastic disease
C15.1	Malignant neoplasm thoracic oesophagus	70482	Esophageal carcinoma	Rare neoplastic disease
C15.2	Malignant neoplasm abdominal oesophagus	70482	Esophageal carcinoma	Rare neoplastic disease
C15.3	Malignant neoplasm upper third oesophagus	70482	Esophageal carcinoma	Rare neoplastic disease
C15.4	Malignant neoplasm middle third oesophagus	70482	Esophageal carcinoma	Rare neoplastic disease
C15.5	Malignant neoplasm lower third oesophagus	70482	Esophageal carcinoma	Rare neoplastic disease
C15.8	Overlapping malignant lesion oesophagus	70482	Esophageal carcinoma	Rare neoplastic disease
C15.9	Malignant neoplasm oesophagus unsp	70482	Esophageal carcinoma	Rare neoplastic disease
C22.0	Liver cell carcinoma	88673	Hepatocellular carcinoma	Rare neoplastic disease
C22.1	Intrahepatic bile duct carcinoma	70567	Cholangiocarcinoma	Rare neoplastic disease
C22.2	Hepatoblastoma	449	Hepatoblastoma	Rare neoplastic disease
C46	Kaposi sarcoma	33276	Kaposi's sarcoma	Rare neoplastic disease
C46.0	Kaposi sarcoma of skin	33276	Kaposi's sarcoma	Rare neoplastic disease
C46.1	Kaposi sarcoma of soft tissue	33276	Kaposi's sarcoma	Rare neoplastic disease
C46.2	Kaposi sarcoma of palate	33276	Kaposi's sarcoma	Rare neoplastic disease
C46.3	Kaposi sarcoma of lymph nodes	33276	Kaposi's sarcoma	Rare neoplastic disease
C46.7	Kaposi sarcoma of other sites	33276	Kaposi's sarcoma	Rare neoplastic disease
C46.8	Kaposi sarcoma of multiple organs	33276	Kaposi's sarcoma	Rare neoplastic disease
C46.9	Kaposi sarcoma unspecified	33276	Kaposi's sarcoma	Rare neoplastic disease
C57.0	Malignant neoplasm of fallopian tube	180242	Malignant tumour of fallopian tube	Rare neoplastic disease
C69.2	Malignant neoplasm of retina	790	Retinoblastoma	Rare neoplastic disease
C74.0	Malignant neoplasm cortex adrenal gland	1501	Adrenocortical carcinoma	Rare neoplastic disease
C81	Hodgkin lymphoma (3 characters)	98293	Hodgkin lymphoma	Rare neoplastic disease
C81.0	Nodular lymphocyte predominant Hodgkin lymphoma	98845	Lymphocyte-rich classical Hodgkin lymphoma	Rare neoplastic disease
C81.1	Nodular sclerosis classical Hodgkin lymphoma	98843	Nodular sclerosis classical Hodgkin lymphoma	Rare neoplastic disease
C81.2	Mixed cellularity classical Hodgkin lymphoma	98844	Mixed cellularity classical Hodgkin lymphoma	Rare neoplastic disease
C81.3	Lymphocyte depletion classical Hodgkin lymphoma	98846	Lymphocyte-depleted classical Hodgkin lymphoma	Rare neoplastic disease
C81.4	Lymphocyte-rich classical Hodgkin lymph	98293	Hodgkin lymphoma	Rare neoplastic disease
C81.7	Other classical Hodgkin lymphoma	98293	Hodgkin lymphoma	Rare neoplastic disease
C81.9	Hodgkin lymphoma unspecified	98293	Hodgkin lymphoma	Rare neoplastic disease
C82	Follicular lymphoma (3 characters)	545	Follicular lymphoma	Rare neoplastic disease
C82.0	Follicular lymphoma grade 1	545	Follicular lymphoma	Rare neoplastic disease
C82.1	Follicular lymphoma grade 2	545	Follicular lymphoma	Rare neoplastic disease
C82.2	Follicular lymphoma grade 3 unspecified	545	Follicular lymphoma	Rare neoplastic disease
C82.3	Follicular lymphoma grade 3a	545	Follicular lymphoma	Rare neoplastic disease
C82.4	Follicular lymphoma grade 3b	545	Follicular lymphoma	Rare neoplastic disease
C82.5	Diffuse follicle centre lymphoma	545	Follicular lymphoma	Rare neoplastic disease
C82.6	Cutaneous follicle centre lymphoma	545	Follicular lymphoma	Rare neoplastic disease
C82.7	Other types of follicular lymphoma	545	Follicular lymphoma	Rare neoplastic disease
C82.9	Follicular lymphoma unspecified	545	Follicular lymphoma	Rare neoplastic disease
C83.3	Diffuse large B-cell lymphoma	544	Diffuse large B-cell lymphoma	Rare neoplastic disease
C84	Peripheral and cutaneous T-cell lymphomas	171918	T-cell non-Hodgkin lymphoma	Rare neoplastic disease
C84.0	Mycosis fungoides	171918	T-cell non-Hodgkin lymphoma	Rare neoplastic disease
C84.1	Sezary disease	171918	T-cell non-Hodgkin lymphoma	Rare neoplastic disease
C84.2	T-zone lymphoma	171918	T-cell non-Hodgkin lymphoma	Rare neoplastic disease
C84.3	Lymphoepithelioid lymphoma	171918	T-cell non-Hodgkin lymphoma	Rare neoplastic disease
C84.4	Peripheral T-cell lymphoma, not elsewhere classified	86886	Angioimmunoblastic T-cell lymphoma	Rare neoplastic disease
C84.5	Other mature T/NK-cell lymphomas	171918	T-cell non-Hodgkin lymphoma	Rare neoplastic disease
C84.6	Anaplastic large cell lymph ALK-positive	171918	T-cell non-Hodgkin lymphoma	Rare neoplastic disease
C84.7	Anplst large cell lymph ALK-negative	171918	T-cell non-Hodgkin lymphoma	Rare neoplastic disease
C84.8	Cutaneous T-cell lymphoma unspecified	171918	T-cell non-Hodgkin lymphoma	Rare neoplastic disease
C84.9	Mature T/NK-cell lymphoma unspecified	171918	T-cell non-Hodgkin lymphoma	Rare neoplastic disease
C86.4	Blastic NK-cell lymphoma	86870	Blastic NK-cell lymphoma	Rare neoplastic disease
C86.6	Primary cutan CD30-positive T-cl prolf	541	Primary cutaneous CD30+ T-cell lymphoproliferative disease	Rare skin disease
C88.0	Waldenstrom macroglobulinaemia	33226	Waldenstr”m macroglobulinemia	Rare neoplastic disease
C88.00	Waldenstrom macroglobulinaemia wo rem	33226	Waldenstr”m macroglobulinemia	Rare neoplastic disease
C88.01	Waldenstrom macroglobulinaemia in rem	33226	Waldenstr”m macroglobulinemia	Rare neoplastic disease
C88.2	Gamma heavy chain disease	86864	Heavy-chain disease	Rare neoplastic disease
C88.20	Other heavy chain disease, without mention of remission	86864	Heavy-chain disease	Rare neoplastic disease
C88.21	Other heavy chain disease, in remission	86864	Heavy-chain disease	Rare neoplastic disease
C88.3	Immunoproliferative small intestinal disease	103915	Immunoproliferative small intestinal disease	Rare neoplastic disease
C88.30	Immunoproliferative small intestinal disease, without mention of remission	103915	Immunoproliferative small intestinal disease	Rare neoplastic disease
C88.31	Immunoproliferative small intestinal disease, in remission	103915	Immunoproliferative small intestinal disease	Rare neoplastic disease
C88.4	MALT-lymphoma	52417	MALT lymphoma	Rare neoplastic disease
C88.40	MALT-lymphoma without remission	52417	MALT lymphoma	Rare neoplastic disease
C88.41	MALT-lymphoma in remission	52417	MALT lymphoma	Rare neoplastic disease
C91.0	Acute lymphoblastic leukemia	513	Acute lymphoblastic leukemia	Rare neoplastic disease
C91.00	ALL without mention of remission	513	Acute lymphoblastic leukemia	Rare neoplastic disease
C91.01	ALL in remission	513	Acute lymphoblastic leukemia	Rare neoplastic disease
C92.0	Acute myeloid leukemia	519	Acute myeloid leukemia	Rare neoplastic disease
C92.00	Acute myeloblastic leukaemia AML without remission	519	Acute myeloid leukemia	Rare neoplastic disease
C92.01	Acute myeloblastic leukaemia AML in remission	519	Acute myeloid leukemia	Rare neoplastic disease
C92.1	Chronic myeloid leukaemia	521	Chronic myeloid leukemia	Rare neoplastic disease
C92.10	CML BCR/ABL-positive without remission	521	Chronic myeloid leukemia	Rare neoplastic disease
C92.11	CML BCR/ABL-positive in remission	521	Chronic myeloid leukemia	Rare neoplastic disease
C92.2	Atypical chronic myeloid leukaemia	98824	Atypical chronic myeloid leukemia	Rare neoplastic disease
C92.20	Atypical CML BCR/ABL-neg without remission	98824	Atypical chronic myeloid leukemia	Rare neoplastic disease
C92.21	Atypical CML BCR/ABL-negative in remission	98824	Atypical chronic myeloid leukemia	Rare neoplastic disease
C92.4	Acute promyelocytic leukemia	520	Acute promyelocytic leukemia	Rare neoplastic disease
C92.40	Acute PML without mention of remission	520	Acute promyelocytic leukemia	Rare neoplastic disease
C92.41	Acute PML in remission	520	Acute promyelocytic leukemia	Rare neoplastic disease
C93.1	Chronic myelomonocytic leukaemia	98823	Chronic myelomonocytic leukemia	Rare neoplastic disease
C93.10	Chronic myelomonocytic leuk without remission	98823	Chronic myelomonocytic leukemia	Rare neoplastic disease
C93.11	Chronic myelomonocytic leuk in remission	98823	Chronic myelomonocytic leukemia	Rare neoplastic disease
C93.3	Juvenile myelomonocytic leukaemia	86834	Juvenile myelomonocytic leukemia	Rare neoplastic disease
C93.30	Juvenile myelomonocytic leukaemia, without mention of remission	86834	Juvenile myelomonocytic leukemia	Rare neoplastic disease
C93.31	Juvenile myelomonocytic leukaemia, in remission	86834	Juvenile myelomonocytic leukemia	Rare neoplastic disease
C94.3	Mast cell leukaemia	98851	Mast cell leukemia	Rare neoplastic disease
C94.30	Mast cell leukaemia without remission	98851	Mast cell leukemia	Rare neoplastic disease
C94.31	Mast cell leukaemia in remission	98851	Mast cell leukemia	Rare neoplastic disease
C96.0	Multifocal and multisystemic (disseminated) Langerhans-cell histiocytosis [Letterer-Siwe disease]	99870	Letterer-Siwe disease	Rare systemic or rheumatologic disease
D18.1	Lymphangioma any site	2415	Lymphatic malformation	Rare developmental defect during embryogenesis
D44.4	Neoplasm uncertain / unknown behavious cranopharngl dct	54595	Craniopharyngioma	Rare endocrine disease
D44.8	Neoplasm of uncertain or unknown behaviour of pluriglandular involvement	100094	Multiple polyglandular tumour	Rare neoplastic disease
D45	Polycythaemia vera	729	Polycythemia vera	Rare hematologic disease
D45.	Polycythaemia vera	729	Polycythemia vera	Rare hematologic disease
D47.3	Essential thrombocythaemia	3318	Essential thrombocythemia	Rare hematologic disease
D47.5	Chronic oesinophilic leukaemia [hyperoesinophilic syndrome]	168956	Hypereosinophilic syndromes	Rare hematologic disease
D55	Anaemia due to enzyme disorders	98369	Rare constitutional hemolytic anemia due to an enzyme disorder	Rare hematologic disease
D55.0	Anaemia due to G6PD deficiency	98369	Rare constitutional hemolytic anemia due to an enzyme disorder	Rare hematologic disease
D55.1	Anaemia due to other disorders glutathione metabolism	98370	Hemolytic anemia due to hexose monophosphate shunt and glutathione metabolism anomalies	Rare hematologic disease
D55.2	Anaemia due to disorders glycolytic enzymes	98372	Hemolytic anemia due to a disorder of glycolytic enzymes	Rare hematologic disease
D55.3	Anaemia due to disorders nucleotide metabolism	98374	Hemolytic anemia due to an erythrocyte nucleotide metabolism disorder	Rare hematologic disease
D55.8	Other anaemias due to enzyme disorders	98369	Rare constitutional hemolytic anemia due to an enzyme disorder	Rare hematologic disease
D55.9	Anaemia due to enzyme disorder unspecified	98369	Rare constitutional hemolytic anemia due to an enzyme disorder	Rare hematologic disease
D56.0	Alpha-thalassemia	846	Alpha-thalassemia	Rare hematologic disease
D56.1	Beta-thalassemia	848	Beta-thalassemia	Rare hematologic disease
D56.2	Deltabeta thalassaemia	231237	Delta-beta thalassemia	Rare hematologic disease
D56.4	Hereditary persistence fetal haemoglobin	46532	Hereditary persistence of fetal hemoglobin - beta-thalassemia	Rare hematologic disease
D57	Sickle-cell disorders	232	Sickle cell anemia	Rare hematologic disease
D57.0	Sickle-cell anaemia with crisis	232	Sickle cell anemia	Rare hematologic disease
D57.1	Sickle-cell anaemia without crisis	232	Sickle cell anemia	Rare hematologic disease
D57.2	Double heterozygous sickling disorders	251355	Sickle cell disease associated with an other hemoglobin anomaly	Rare hematologic disease
D57.3	Sickle-cell trait	232	Sickle cell anemia	Rare hematologic disease
D57.8	Other sickle-cell disorders	232	Sickle cell anemia	Rare hematologic disease
D58.0	Hereditary spherocytosis	822	Hereditary spherocytosis	Rare hematologic disease
D58.1	Hereditary elliptocytosis	288	Hereditary elliptocytosis	Rare hematologic disease
D58.8	Oth spec hereditary haemolytic anaemias	98365	Stomatocytosis	Rare hematologic disease
D59.0	Drug-induced autoimmune haemolytic anaemia	98375	Autoimmune hemolytic anemia	Rare hematologic disease
D59.1	Other autoimmune haemolytic anaemias	98375	Autoimmune hemolytic anemia	Rare hematologic disease
D59.3	Haemolytic-uraemic syndrome	90038	Typical hemolytic uremic syndrome	Rare hematologic disease
D59.5	Paroxysmal nocturnal haemoglobinuria	447	Paroxysmal nocturnal hemoglobinuria	Rare hematologic disease
D60.1	Transient acquired pure red cell aplasia	98871	Transient erythroblastopenia of childhood	Rare hematologic disease
D64.0	Hereditary sideroblastic anaemia	98362	Constitutional sideroblastic anemia	Rare hematologic disease
D64.1	Secondary sideroblastic anaemia due to disease0	1047	Sideroblastic anemia	Rare hematologic disease
D64.2	Secondary sideroblastic anaemia dt drugs toxin	1047	Sideroblastic anemia	Rare hematologic disease
D64.3	Other sideroblastic anaemias	1047	Sideroblastic anemia	Rare hematologic disease
D64.4	Congenital dyserythropoietic anaemia	85	Congenital dyserythropoietic anemia	Rare hematologic disease
D66	Hereditary factor VIII deficiency	98878	Hemophilia A	Rare hematologic disease
D66.	Hereditary factor VIII deficiency	98878	Hemophilia A	Rare hematologic disease
D67	Hereditary factor IX deficiency	98879	Hemophilia B	Rare hematologic disease
D67.	Hereditary factor IX deficiency	98879	Hemophilia B	Rare hematologic disease
D68.1	Hereditary factor XI deficiency	329	Congenital factor XI deficiency	Rare hematologic disease
D71	Fn disrd polymorphonuclear neutrophils	183681	Functional neutrophil defect	Rare hematologic disease
D71.	Fn disrd polymorphonuclear neutrophils	183681	Functional neutrophil defect	Rare hematologic disease
D75.1	Secondary polycythaemia	98428	Secondary polycythemia	Rare hematologic disease
D80	Immunodeficiency with predominately antibody defects	101977	Immunodeficiency predominantly affecting antibody production	Rare hematologic disease
D80.0	Hereditary hypogammaglobulinaemia	101977	Immunodeficiency predominantly affecting antibody production	Rare hematologic disease
D80.1	Nonfamilial hypogammaglobulinaemia	101977	Immunodeficiency predominantly affecting antibody production	Rare hematologic disease
D80.2	Selective deficiency of immunoglobulin A	101977	Immunodeficiency predominantly affecting antibody production	Rare hematologic disease
D80.3	Selective deficiency of IgG subclasses	101977	Immunodeficiency predominantly affecting antibody production	Rare hematologic disease
D80.4	Selective deficiency of immunoglobulin M	101977	Immunodeficiency predominantly affecting antibody production	Rare hematologic disease
D80.5	Immunodeficiency with increased IgM	101977	Immunodeficiency predominantly affecting antibody production	Rare hematologic disease
D80.6	Antibody deficiency with near-normal immunoglobulins or with hyperimmunoglobulinaemia	169443	Specific antibody deficiency with normal immunoglobulin concentrations and normal numbers of B cells	Rare hematologic disease
D80.7	Transient hypogammaglobulinaemia of infancy	169139	Transient hypogammaglobulinemia of infancy	Rare immune disease
D80.8	other immunodef w predom antibody defects	101977	Immunodeficiency predominantly affecting antibody production	Rare hematologic disease
D80.9	Immunodef with predom antibody defects unsp	101977	Immunodeficiency predominantly affecting antibody production	Rare hematologic disease
D81	Combined immunodeficiency	101972	Combined T and B cell immunodeficiency	Rare hematologic disease
D81.0	Sev cmb immunodef with reticlr dysgenesis	33355	Reticular dysgenesis	Rare immune disease
D81.1	Sev cmb immunodef with low T & B cell no	183660	Severe combined immunodeficiency	Rare hematologic disease
D81.2	Sev cmb immunodef with norm-low B cell no	183660	Severe combined immunodeficiency	Rare hematologic disease
D81.3	Adenosine deaminase [ADA] deficiency	277	Severe combined immunodeficiency due to adenosine deaminase deficiency	Rare immune disease
D81.4	Nezelof's syndrome	83471	Immunodeficiency due to absence of thymus	Rare immune disease
D81.5	Purine nucleoside phosphorylase [PNP] deficiency	760	Purine nucleoside phosphorylase deficiency	Rare immune disease
D81.6	Major histocompat complex class I def	34592	Immunodeficiency by defective expression of HLA class 1	Rare immune disease
D81.7	Major histocompat complex class II def	572	Immunodeficiency by defective expression of HLA class 2	Rare immune disease
D81.8	Other combined immunodeficiencies	101972	Combined T and B cell immunodeficiency	Rare hematologic disease
D81.9	Combined immunodeficiency unspecified	101972	Combined T and B cell immunodeficiency	Rare hematologic disease
D82.0	Wiskott-Aldrich syndrome	906	Wiskott-Aldrich syndrome	Rare immune disease
D82.1	Di George's syndrome	567	Monosomy 22q11	Rare developmental defect during embryogenesis
D82.2	Immunodeficiency w short limbed stature	935	Achondroplasia - severe combined immunodeficiency	Rare immune disease
D82.3	Immunodef fol hered dfct respn to EBV	2442	X-linked lymphoproliferative disease	Rare immune disease
D83	Common variable immunodeficiency	1572	Common variable immunodeficiency	Rare immune disease
D83.0	Common variable immunodeficiency with predominant abnormalities of B-cell numbers and function	77303	Common variable immunodeficiency due to an intrinsic B cell defect	Rare immune disease
D83.1	Common variable immunodeficiency predom I/r Tcell disrd	99831	Common variable immunodeficiency due to an intrinsic T cell defect	Rare Immune disease
D83.2	Common variable immunodeficiency with auto- Ab B or T cell	1572	Common variable immunodeficiency	Rare immune disease
D83.8	Other common variable immunodeficiencies	1572	Common variable immunodeficiency	Rare immune disease
D83.9	Common variable immunodeficiency unsp	1572	Common variable immunodeficiency	Rare immune disease
D84.1	Defects in the complement system	101992	Immunodeficiency due to a complement cascade protein anomaly	Rare hematologic disease
D86	Sarcoidosis	797	Sarcoidosis	Rare systemic or rheumatologic disease
D86.0	Sarcoidosis of lung	797	Sarcoidosis	Rare systemic or rheumatologic disease
D86.1	Sarcoidosis of lymph nodes	797	Sarcoidosis	Rare systemic or rheumatologic disease
D86.2	Sarcoidosis lung with lymph nodes	797	Sarcoidosis	Rare systemic or rheumatologic disease
D86.3	Sarcoidosis of skin	797	Sarcoidosis	Rare systemic or rheumatologic disease
D86.8	Sarcoidosis of other and combined sites	797	Sarcoidosis	Rare systemic or rheumatologic disease
D86.9	Sarcoidosis unspecified	797	Sarcoidosis	Rare systemic or rheumatologic disease
E00	Congenital iodine-deficiency syndrome	442	Congenital hypothyroidism	Rare endocrine disease
E00.0	Congenital iodine-deficiency syndrome neurological	442	Congenital hypothyroidism	Rare endocrine disease
E00.1	Congenital iodine-deficiency syndrome myxoedematous	442	Congenital hypothyroidism	Rare endocrine disease
E00.2	Congenital iodine-deficiency syndrome mixed type	442	Congenital hypothyroidism	Rare endocrine disease
E00.9	Congenital iodine-deficiency syndrome unsp	442	Congenital hypothyroidism	Rare endocrine disease
E03.0	Congenital hypothyroidism with diffuse goitre	442	Congenital hypothyroidism	Rare endocrine disease
E03.1	Congenital hypothyroidism without goitre	442	Congenital hypothyroidism	Rare endocrine disease
E20.1	Pseudohypoparathyroidism	97593	Pseudohypoparathyroidism	Rare developmental defect during embryogenesis
E22.0	Acromegaly and pituitary gigantism	963	Acromegaly	Rare endocrine disease
E23.2	Diabetes insipidus	30925	Hereditary central diabetes insipidus	Rare endocrine disease
E24	Cushing syndrome	553	Cushing syndrome	Rare endocrine disease
E24.0	Pituitary-dependent Cushing's disease	96253	Cushing disease	Rare endocrine disease
E24.1	Nelson's syndrome	199244	Nelson syndrome	Rare endocrine disease
E24.2	Drug-induced Cushing's syndrome	553	Cushing syndrome	Rare endocrine disease
E24.3	Ectopic ACTH syndrome	553	Cushing syndrome	Rare endocrine disease
E24.4	Alcohol-induced pseudo-Cushings syndr	553	Cushing syndrome	Rare endocrine disease
E24.8	Other Cushing's syndrome	1501	Adrenocortical carcinoma	Rare neoplastic disease
E24.9	Cushing's syndrome unspecified	553	Cushing syndrome	Rare endocrine disease
E25	Adrenogenital disorders	181412	Adrenogenital syndrome	Rare endocrine disease
E25.0	Congenital adrenogenital disorder with enzyme deficiency	418	Congenital adrenal hyperplasia	Rare endocrine disease
E25.8	Other adrenogenital disorders	181412	Adrenogenital syndrome	Rare endocrine disease
E25.9	Adrenogenital disorder unspecified	181412	Adrenogenital syndrome	Rare endocrine disease
E26	Hyperaldosteronism	181415	Rare primary hyperaldosteronism	Rare endocrine disease
E26.0	Primary hyperaldosteronism	181415	Rare primary hyperaldosteronism	Rare endocrine disease
E26.1	Secondary hyperaldosteronism	181415	Rare primary hyperaldosteronism	Rare endocrine disease
E26.8	Other hyperaldosteronism	181415	Rare primary hyperaldosteronism	Rare endocrine disease
E26.9	Hyperaldosteronism unspecified	181415	Rare primary hyperaldosteronism	Rare endocrine disease
E30.1	Precocious puberty	178040	Peripheral precocious puberty	Rare endocrine disease
E31.0	Autoimmune polyglandular failure	3143	Autoimmune polyendocrinopathy type 2	Rare endocrine disease
E34.0	Carcinoid syndrome	100093	Carcinoid tumour and carcinoid syndrome	Rare neoplastic disease
E34.5	Androgen resistance syndrome	754	Androgen insensitivity syndrome	Rare developmental defect during embryogenesis
E52	Niacin deficiency [pellagra]	97352	Pellagra	Rare skin disease
E52.	Niacin deficiency [pellagra]	97352	Pellagra	Rare skin disease
E70.0	Classical phenylketonuria	716	Phenylketonuria	Rare inborn errors of metabolism
E70.1	Other hyperphenylalaninaemias	716	Phenylketonuria	Rare inborn errors of metabolism
E70.2	Disorders of tyrosine metabolism	284818	Disorder of tyrosine metabolism	Rare inborn errors of metabolism
E70.3	Albinism	98706	Oculocutaneous or ocular albinism	Rare eye disease
E71.0	Maple syrup urine disease	511	Maple syrup urine disease	Rare inborn errors of metabolism
E71.1	Other disorders of branched-chain amino-acid metabolism	79197	Disorder of branched-chain amino acid metabolism	Rare inborn errors of metabolism
E72.0	Disorders of amino-acid transport	79166	Disorder of amino acid absorption and transport	Rare inborn errors of metabolism
E72.3	Disorders of lysine & hydroxylysine metabolism	289832	Disorder of lysine and hydroxylysine metabolism	Rare inborn errors of metabolism
E72.4	Disorders of ornithine metabolism	289869	Disorder of ornithine metabolism	Rare inborn errors of metabolism
E73.0	Congenital lactase deficiency	53690	Congenital lactase deficiency	Rare gastroenterologic disease
E74.0	Glycogen storage disease	79201	Glycogen storage disease	Rare inborn errors of metabolism
E74.1	Disorders of fructose metabolism	308463	Disorder of fructose metabolism	Rare inborn errors of metabolism
E74.2	Disorders of galactose metabolism	308467	Disorder of galactose metabolism	Rare inborn errors of metabolism
E75.0	GM2 gangliosidosis	309152	GM2 gangliosidosis	Rare neurologic disease
E75.1	Other gangliosidosis	79225	Sphingolipidosis	Rare inborn errors of metabolism
E75.2	Other sphingolipidosis	79225	Sphingolipidosis	Rare inborn errors of metabolism
E75.3	Sphingolipidosis unspecified	79225	Sphingolipidosis	Rare inborn errors of metabolism
E75.4	Neuronal ceroid lipofuscinosis	216	Neuronal ceroid lipofuscinosis	Rare inborn errors of metabolism
E76.0	Mucopolysaccharidosis type I	579	Mucopolysaccharidosis type 1	Rare inborn errors of metabolism
E76.1	Mucopolysaccharidosis type II	580	Mucopolysaccharidosis type 2	Rare inborn errors of metabolism
E77	Disorders of glycoprotein metabolism	309279	Glycoproteinosis	Rare inborn errors of metabolism
E77.0	Defect postransl modif lysosomal enzyme	309279	Glycoproteinosis	Rare inborn errors of metabolism
E77.1	Defects in glycoprotein degradation	309279	Glycoproteinosis	Rare inborn errors of metabolism
E77.8	Other disorders glycoprotein metabolism	309279	Glycoproteinosis	Rare inborn errors of metabolism
E77.9	Disorder of glycoprotein metabolism unsp	309279	Glycoproteinosis	Rare inborn errors of metabolism
E78.2	Mixed hyperlipidaemia	79211	Mixed hyperlipidemia	Rare inborn errors of metabolism
E79	Disorder of purine or pyrimidine metabolism	79224	Disorder of purine or pyrimidine metabolism	Rare inborn errors of metabolism
E79.0	Hyperuricemia wo inf arthritis toph dis	79224	Disorder of purine or pyrimidine metabolism	Rare inborn errors of metabolism
E79.1	Lesch-Nyhan syndrome	510	Lesch-Nyhan syndrome	Rare inborn errors of metabolism
E79.8	Other disorder purine & pyrimidine metabolism	79224	Disorder of purine or pyrimidine metabolism	Rare inborn errors of metabolism
E79.9	Disorder of purine & pyrimidine metabolism unsp	79224	Disorder of purine or pyrimidine metabolism	Rare inborn errors of metabolism
E80	Disorder of porphyrin and billirubin metabolism	309813	Disorder of porphyrin and haem metabolism	Rare inborn errors of metabolism
E80.0	Hereditary erythropoietic porphyria	309813	Disorder of porphyrin and haem metabolism	Rare inborn errors of metabolism
E80.1	Porphyria cutanea tarda	309813	Disorder of porphyrin and haem metabolism	Rare inborn errors of metabolism
E80.2	Other porphyria	309813	Disorder of porphyrin and haem metabolism	Rare inborn errors of metabolism
E80.3	Defects of catalase and peroxidase	926	Acatalasemia	Rare inborn errors of metabolism
E80.4	Gilbert's syndrome	309813	Disorder of porphyrin and haem metabolism	Rare inborn errors of metabolism
E80.5	Crigler-Najjar syndrome	205	Crigler-Najjar syndrome	Rare hepatic disease
E80.6	Other disorders of bilirubin metabolism	309813	Disorder of porphyrin and haem metabolism	Rare inborn errors of metabolism
E80.7	Disorder bilirubin metabolism unsp	309813	Disorder of porphyrin and haem metabolism	Rare inborn errors of metabolism
E83.0	Disorders of copper metabolism	309839	Disorder of copper metabolism	Rare inborn errors of metabolism
E83.1	Disorders of iron metabolism	309842	Disorder of iron metabolism and transport	Rare inborn errors of metabolism
E83.2	Disorders of zinc metabolism	309845	Disorder of zinc metabolism	Rare inborn errors of metabolism
E84	Cystic fibrosis	586	Cystic fibrosis	Rare respiratory disease
E84.0	Cystic fibrosis with pulmonary manif	586	Cystic fibrosis	Rare respiratory disease
E84.1	Cystic fibrosis with intestinal manif	586	Cystic fibrosis	Rare respiratory disease
E84.8	Cystic fibrosis with other manifestations	586	Cystic fibrosis	Rare respiratory disease
E84.9	Cystic fibrosis unspecified	586	Cystic fibrosis	Rare respiratory disease
E85	Amyloidosis	69	Amyloidosis	Rare systemic or rheumatologic disease
E85.0	Non-neuropathic heredofamilial amyloid	314701	Primary systemic amyloidosis	Rare systemic or rheumatologic disease
E85.1	Neuropathic heredofamilial amyloidosis	314701	Primary systemic amyloidosis	Rare systemic or rheumatologic disease
E85.2	Heredofamilial amyloidosis unspecified	314701	Primary systemic amyloidosis	Rare systemic or rheumatologic disease
E85.3	Secondary systemic amyloidosis	85445	Secondary amyloidosis	Rare systemic or rheumatologic disease
E85.4	Organ-limited amyloidosis	314709	Primary localized amyloidosis	Rare systemic or rheumatologic disease
E85.8	Other amyloidosis	69	Amyloidosis	Rare systemic or rheumatologic disease
E85.9	Amyloidosis, unspecified	69	Amyloidosis	Rare systemic or rheumatologic disease
F51.1	Nonorganic hypersomnia	33208	Idiopathic hypersomnia	Rare neurologic disease
F84	Pervasive developmental disorder	168778	Pervasive developmental disorder	Rare neurologic disease
F84.1	Atypical autism	199627	Atypical autism	Rare neurologic disease
F84.2	Rett's syndrome	778	Rett syndrome	Rare neurologic disease
F84.3	Other childhood disintegrative disorder	168782	Childhood disintegrative disorder	Rare neurologic disease
F84.4	Overact disorder mental retard stereo move	168778	Pervasive developmental disorder	Rare neurologic disease
F84.5	Asperger's syndrome	168778	Pervasive developmental disorder	Rare neurologic disease
F84.8	Other pervasive developmental disorders	168778	Pervasive developmental disorder	Rare neurologic disease
F84.9	Pervasive developmental disorder unsp	168778	Pervasive developmental disorder	Rare neurologic disease
G10	Huntington disease	399	Huntington disease	Rare neurologic disease
G10.	Huntington disease	399	Huntington disease	Rare neurologic disease
G11.3	Cerebellar ataxia with defective DNA repair	98097	Autosomal recessive cerebellar ataxia due to a DNA repair defect	Rare neurologic disease
G11.4	Hereditary spastic paraplegia	685	Hereditary spastic paraplegia	Rare neurologic disease
G12.0	Infantile spinal muscular atrophy, type I [Werdnig-Hoffman]	83330	Proximal spinal muscular atrophy type 1	Rare neurologic disease
G12.2	Motor neuron disease	98503	Motor neuron disease	Rare neurologic disease
G14	Postpolio syndrome	2942	Post-poliomyelitic syndrome	Rare neurologic disease
G14.	Postpolio syndrome	2942	Post-poliomyelitic syndrome	Rare neurologic disease
G21.0	Malignant neuroleptic syndrome	94093	Neuroleptic malignant syndrome	Rare neurologic disease
G23.0	Hallervorden-Spatz disease	157850	Pantothenate-kinase-associated neurodegeneration	Rare neurologic disease
G23.1	Progress supranuclear ophthalmoplegia	240071	Classical progressive supranuclear palsy	Rare neurologic disease
G23.2	Striatonigral degeneration	98933	Multiple system atrophy, parkinsonian type	Rare neurologic disease
G24.1	Idiopathic familial dystonia	256	Early onset torsion dystonia	Rare neurologic disease
G24.3	Spasmodic torticollis	93962	Cervical dystonia	Rare neurologic disease
G24.4	Idiopathic orofacial dystonia	93958	Oromandibular dystonia	Rare neurologic disease
G24.5	Blepharospasm	93955	Benign essential blepharospasm	Rare neurologic disease
G36.0	Neuromyelitis optica [Devic]	71211	Neuromyelitis optica	Rare neurologic disease
G37.0	Diffuse sclerosis	59298	Schilder disease	Rare neurologic disease
G37.1	Central demyelination of corpus callosum	221074	Marchiafava-Bignami disease	Rare neurologic disease
G37.5	Concentric sclerosis [Balo]	228165	Bal? concentric sclerosis	Rare neurologic disease
G40.4	Other genl epilepsy & epileptic syndromes	166463	Epileptic syndrome	Rare neurologic disease
G40.40	Other genl epil & epil synd wo IE	166463	Epileptic syndrome	Rare neurologic disease
G40.41	Other genl epil & epil synd w IE	166463	Epileptic syndrome	Rare neurologic disease
G40.8	Other epilepsy	3006	Pyridoxine-dependent epilepsy	Rare neurologic disease
G40.80	Other epil wo IE	3006	Pyridoxine-dependent epilepsy	Rare neurologic disease
G40.81	Other epil w IE	3006	Pyridoxine-dependent epilepsy	Rare neurologic disease
G47.4	Narcolepsy and cataplexy	2073	Narcolepsy-cataplexy	Rare neurologic disease
G50	Disorders of trigeminal nerve	221109	Cranial neuralgia	Rare neurologic disease
G50.0	Trigeminal neuralgia	221091	Trigeminal neuralgia	Rare neurologic disease
G50.1	Atypical facial pain	221109	Cranial neuralgia	Rare neurologic disease
G50.8	Other disorders of trigeminal nerve	221109	Cranial neuralgia	Rare neurologic disease
G50.9	Disorder trigeminal nerve unspecified	221109	Cranial neuralgia	Rare neurologic disease
G51	Facial nerve disorders	221109	Cranial neuralgia	Rare neurologic disease
G51.1	Geniculate ganglionitis	221109	Cranial neuralgia	Rare neurologic disease
G51.2	Melkersson's syndrome	2483	Melkersson-Rosenthal syndrome	Rare skin disease
G51.3	Clonic hemifacial spasm	221083	Clonic hemifacial spasm	Rare neurologic disease
G51.4	Facial myokymia	221106	Isolated facial myokymia	Rare neurologic disease
G51.8	Other disorders of facial nerve	221109	Cranial neuralgia	Rare neurologic disease
G51.9	Disorder of facial nerve unspecified	221109	Cranial neuralgia	Rare neurologic disease
G52	Disorders of cranial nerves	221109	Cranial neuralgia	Rare neurologic disease
G52.0	Disorders of olfactory nerve	221109	Cranial neuralgia	Rare neurologic disease
G52.1	Disorders of glossopharyngeal nerve	221109	Cranial neuralgia	Rare neurologic disease
G52.2	Disorders of vagus nerve	221109	Cranial neuralgia	Rare neurologic disease
G52.3	Disorders of hypoglossal nerve	221109	Cranial neuralgia	Rare neurologic disease
G52.7	Disorders of multiple cranial nerves	221109	Cranial neuralgia	Rare neurologic disease
G52.8	Disorders other specified cranial nerves	221109	Cranial neuralgia	Rare neurologic disease
G52.9	Cranial nerve disorder unspecified	221109	Cranial neuralgia	Rare neurologic disease
G53	Cranial nerve disorders in diseases classified elsewhere	221109	Cranial neuralgia	Rare neurologic disease
G53.0	Postzoster neuralgia	221109	Cranial neuralgia	Rare neurologic disease
G53.1	Mult cran nerve palsy infect parasit dis	221109	Cranial neuralgia	Rare neurologic disease
G53.2	Mult cranial nrv palsy in sarcoidosis	221109	Cranial neuralgia	Rare neurologic disease
G53.3	Mult cran nrv palsy neoplastic disease	221109	Cranial neuralgia	Rare neurologic disease
G53.8	Other cranial nrv disrd in oth dis cl/e	221109	Cranial neuralgia	Rare neurologic disease
G56.4	Causalgia of upper limb	99994	Complex regional pain syndrome type 2	Rare neurologic disease
G57.7	Causalgia of lower limb	99994	Complex regional pain syndrome type 2	Rare neurologic disease
G60.0	Hereditary motor and sensory neuropathy	140450	Hereditary motor and sensory neuropathy	Rare neurologic disease
G60.1	Refsum's disease	773	Refsum disease	Rare neurologic disease
G60.2	Neuropathy ass with hereditary ataxia	207028	Cerebellar ataxia with peripheral neuropathy	Rare neurologic disease
G61.0	Guillain-Barre syndrome	2103	Guillain-Barré syndrome	Rare neurologic disease
G70.0	Myasthenia gravis	589	Myasthenia gravis	Rare neurologic disease
G70.2	Congenital myasthenic syndromes	590	Congenital myasthenic syndromes	Rare neurologic disease
G71.0	Muscular dystrophy	98473	Muscular dystrophy	Rare neurologic disease
G71.1	Myotonic disorders	206970	Myotonic syndrome	Rare neurologic disease
G71.2	Congenital myopathies	97245	Congenital myopathy	Rare neurologic disease
G72.3	Mitochondrial myopathy NEC	206976	Periodic paralysis	Rare neurologic disease
G73.1	Lambert-Eaton syndrome	43393	Lambert-Eaton myasthenic syndrome	Rare neurologic disease
G73.5	Myopathy in endocrine diseases	207003	Endocrine myopathy	Rare neurologic disease
G90.1	Familial dysautonomia [Riley-Day]	1764	Familial dysautonomia	Rare neurologic disease
G90.3	Multi-system degeneration	102	Multiple system atrophy	Rare neurologic disease
G91.2	Normal-pressure hydrocephalus	314928	Normal pressure hydrocephalus	Rare neurologic disease
G95.0	Syringomyelia and syringobulbia	3280	Syringomyelia	Rare neurologic disease
H18.5	Hereditary corneal dystrophies	34533	Corneal dystrophy	Rare eye disease
H18.6	Keratoconus	156071	Keratoconus	Rare eye disease
H35.1	Retinopathy of prematurity	90050	Retinopathy of prematurity	Rare eye disease
H49.4	Progressive external ophthalmoplegia	663	Maternally-inherited progressive external ophthalmoplegia	Rare inborn errors of metabolism
H81.0	Meniere's disease	45360	Meniere disease	Rare otorhinolaryngologic disease
H90.5	Sensorineural hearing loss, unspecified	87884	Nonsyndromic genetic deafness	Rare otorhinolaryngologic disease
I00	Rheumatic fever wo mention heart inv	3099	Rheumatic fever	Rare systemic or rheumatologic disease
I00.	Rheumatic fever wo mention heart inv	3099	Rheumatic fever	Rare systemic or rheumatologic disease
I01	Rheumatic fever with heart involvement	3099	Rheumatic fever	Rare systemic or rheumatologic disease
I01.0	Acute rheumatic pericarditis	3099	Rheumatic fever	Rare systemic or rheumatologic disease
I01.1	Acute rheumatic endocarditis	3099	Rheumatic fever	Rare systemic or rheumatologic disease
I01.2	Acute rheumatic myocarditis	3099	Rheumatic fever	Rare systemic or rheumatologic disease
I01.8	Other acute rheumatic heart disease	3099	Rheumatic fever	Rare systemic or rheumatologic disease
I01.9	Acute rheumatic heart disease unsp	3099	Rheumatic fever	Rare systemic or rheumatologic disease
I27.0	Primary pulmonary hypertension	422	Idiopathic and/or familial pulmonary arterial hypertension	Rare respiratory disease
I30	Acute pericarditis	58208	Pericarditis	Rare cardiac disease
I30.0	Ac nonspecific idiopathic pericarditis	58208	Pericarditis	Rare cardiac disease
I30.1	Infective pericarditis	58208	Pericarditis	Rare cardiac disease
I30.8	Other forms of acute pericarditis	58208	Pericarditis	Rare cardiac disease
I30.9	Acute pericarditis unspecified	58208	Pericarditis	Rare cardiac disease
I31.0	Chronic adhesive pericarditis	58208	Pericarditis	Rare cardiac disease
I31.1	Chronic constrictive pericarditis	58208	Pericarditis	Rare cardiac disease
I42.0	Dilated cardiomyopathy	154	Familial isolated dilated cardiomyopathy	Rare cardiac disease
I42.4	Endomyocardial fibroelastosis	2022	Endomyocardial fibroelastosis	Rare cardiac disease
I42.5	Other restrictive cardiomyopathy	75249	Familial isolated restrictive cardiomyopathy	Rare cardiac disease
I67.5	Moyamoya disease	2573	Moyamoya disease	Rare neurologic disease
I73.1	Thromboangiitis obliterans [Buerger]	36258	Buerger's disease	Rare systemic or rheumatologic disease
I77.3	Arterial fibromuscular dysplasia	336	Fibromuscular dysplasia of arteries	Rare circulatory system disease
I77.4	Coeliac artery compression syndrome	293208	Celiac trunk compression syndrome	Rare abdominal surgical disease
I78.0	Hereditary haemorrhagic telangiectasia	774	Rendu-Osler-Weber disease	Rare developmental defect during embryogenesis
I81	Portal vein thrombosis	854	Portal vein thrombosis	Rare hepatic disease
I81.	Portal vein thrombosis	854	Portal vein thrombosis	Rare hepatic disease
I82.0	Budd-Chiari syndrome	131	Budd-Chiari syndrome	Rare hepatic disease
J63.2	Berylliosis	133	Chronic berylliosis	Rare respiratory disease
J67	Hypersensitivity pneumonitis due to organic dust	31740	Hypersensitivity pneumonitis	Rare respiratory disease
J67.0	Farmer's lung	99906	Farmer's lung disease	Rare respiratory disease
J67.1	Bagassosis	31740	Hypersensitivity pneumonitis	Rare respiratory disease
J67.2	Bird fancier's lung	31740	Hypersensitivity pneumonitis	Rare respiratory disease
J67.3	Suberosis	31740	Hypersensitivity pneumonitis	Rare respiratory disease
J67.4	Maltworker's lung	31740	Hypersensitivity pneumonitis	Rare respiratory disease
J67.5	Mushroom-worker's lung	31740	Hypersensitivity pneumonitis	Rare respiratory disease
J67.6	Maple-bark-stripper's lung	31740	Hypersensitivity pneumonitis	Rare respiratory disease
J67.7	Air-conditioner and humidifier lung	31740	Hypersensitivity pneumonitis	Rare respiratory disease
J67.8	Hypersens pneumonitis dt oth orgnc dust	31740	Hypersensitivity pneumonitis	Rare respiratory disease
J67.9	Hypersens pneumonitis dt unsp orgnc dust	31740	Hypersensitivity pneumonitis	Rare respiratory disease
K00.0	Anodontia	99797	Anodontia	Rare odontologic disease
K03.5	Ankylosis of teeth	1077	Dental ankylosis	Rare odontologic disease
K22.0	Achalasia of cardia	930	Idiopathic achalasia	Rare gastroenterologic disease
K52.3	Indeterminate colitis	103920	Undetermined colitis	Rare gastroenterologic disease
K62.7	Radiation proctitis	70475	Radiation proctitis	Rare gastroenterologic disease
K74.3	Primary biliary cirrhosis	186	Primary biliary cirrhosis	Rare hepatic disease
K75.4	Autoimmune hepatitis	2137	Chronic autoimmune hepatitis	Rare hepatic disease
K76.5	Hepatic veno-occlusive disease	890	Hepatic veno-occlusive disease	Rare hepatic disease
L10.0	Pemphigus vulgaris	704	Pemphigus vulgaris	Rare skin disease
L10.1	Pemphigus vegetans	79479	Pemphigus vegetans	Rare skin disease
L12.0	Bullous pemphigoid	703	Bullous pemphigoid	Rare skin disease
L12.3	Acquired epidermolysis bullosa	46487	Acquired epidermolysis bullosa	Rare skin disease
L13.0	Dermatitis herpetiformis	1656	Dermatitis herpetiformis	Rare skin disease
L13.1	Subcorneal pustular dermatitis	48377	Subcorneal pustular dermatosis	Rare skin disease
L43.1	Bullous lichen planus	33408	Bullous lichen planus	Rare skin disease
L44.0	Pityriasis rubra pilaris	2897	Pityriasis rubra pilaris	Rare skin disease
L51.2	Toxic epidermal necrolysis [Lyell]	95455	Toxic epidermal necrolysis	Rare skin disease
L56.3	Solar urticaria	97230	Solar urticaria	Rare skin disease
L63.0	Alopecia (capitis) totalis	700	Alopecia totalis	Rare skin disease
L63.1	Alopecia universalis	701	Alopecia universalis	Rare skin disease
L66.1	Lichen planopilaris	525	Lichen planopilaris	Rare skin disease
L68.1	Acquired hypertrichosis lanuginosa	2221	Acquired hypertrichosis lanuginosa	Rare skin disease
L72.2	Steatocystoma multiplex	841	Sebocystomatosis	Rare skin disease
L81.3	Cafe au lait spots	2678	Neurofibromatosis type 6	Rare skin disease
L83	Acanthosis nigricans	924	Acanthosis nigricans	Rare skin diseases
L83.	Acanthosis nigricans	924	Acanthosis nigricans	Rare skin diseases
L85.0	Acquired ichthyosis	454	Acquired ichthyosis	Rare skin disease
L88	Pyoderma gangrenosum	48104	Pyoderma gangrenosum	Rare skin disease
L88.	Pyoderma gangrenosum	48104	Pyoderma gangrenosum	Rare skin disease
L93.0	Discoid lupus erythematosus	535	Cutaneous lupus erythematosus	Rare skin disease
L93.1	Subacute cutaneous lupus erythematosus	535	Cutaneous lupus erythematosus	Rare skin disease
L93.2	Other local lupus erythematosus	535	Cutaneous lupus erythematosus	Rare skin disease
L98.3	Eosinophilic cellulitis [Wells]	901	Wells syndrome	Rare skin disease
M02.8	Other reactive arthropathies	29207	Reactive arthritis	Rare systemic or rheumatologic disease
M02.80	Other reactive arthropathies multiple site	29207	Reactive arthritis	Rare systemic or rheumatologic disease
M02.81	Other reactive arthropathies shoulder	29207	Reactive arthritis	Rare systemic or rheumatologic disease
M02.82	Other reactive arthropathies upper arm	29207	Reactive arthritis	Rare systemic or rheumatologic disease
M02.83	Other reactive arthropathies forearm	29207	Reactive arthritis	Rare systemic or rheumatologic disease
M02.84	Other reactive arthropathies hand	29207	Reactive arthritis	Rare systemic or rheumatologic disease
M02.85	Other reactive arthrpthy pelv rgn & thgh	29207	Reactive arthritis	Rare systemic or rheumatologic disease
M02.86	Other reactive arthropathies lower leg	29207	Reactive arthritis	Rare systemic or rheumatologic disease
M02.87	Other reactive arthropathies ankle foot	29207	Reactive arthritis	Rare systemic or rheumatologic disease
M02.88	Other reactive arthropathies other	29207	Reactive arthritis	Rare systemic or rheumatologic disease
M02.89	Other reactive arthropathies site unsp	29207	Reactive arthritis	Rare systemic or rheumatologic disease
M06.1	Adult onset Still's disease	829	Adult Still's disease	Rare systemic or rheumatologic disease
M06.10	Adult-onset Still's disease mult sites	829	Adult Still's disease	Rare systemic or rheumatologic disease
M06.11	Adult-onset Still's disease shoulder	829	Adult Still's disease	Rare systemic or rheumatologic disease
M06.12	Adult-onset Still's disease upper arm	829	Adult Still's disease	Rare systemic or rheumatologic disease
M06.13	Adult-onset Still's disease arm	829	Adult Still's disease	Rare systemic or rheumatologic disease
M06.14	Adult-onset Still's disease hand	829	Adult Still's disease	Rare systemic or rheumatologic disease
M06.15	Adult-onset Still's dis pelv rgn & thgh	829	Adult Still's disease	Rare systemic or rheumatologic disease
M06.16	Adult-onset Still's disease lower leg	829	Adult Still's disease	Rare systemic or rheumatologic disease
M06.17	Adult-onset Still's disease ankle & foot	829	Adult Still's disease	Rare systemic or rheumatologic disease
M06.18	Adult-onset Still's disease other	829	Adult Still's disease	Rare systemic or rheumatologic disease
M06.19	Adult-onset Still's disease site unsp	829	Adult Still's disease	Rare systemic or rheumatologic disease
M08	Juvenile arthritis	92	Juvenile idiopathic arthritis	Rare systemic or rheumatologic disease
M08.00	Juvenile rheumatoid arthritis mult sites	92	Juvenile idiopathic arthritis	Rare systemic or rheumatologic disease
M08.01	Juvenile rheumatoid arthritis shoulder	92	Juvenile idiopathic arthritis	Rare systemic or rheumatologic disease
M08.02	Juvenile rheumatoid arthritis upper arm	92	Juvenile idiopathic arthritis	Rare systemic or rheumatologic disease
M08.03	Juvenile rheumatoid arthritis forearm	92	Juvenile idiopathic arthritis	Rare systemic or rheumatologic disease
M08.04	Juvenile rheumatoid arthritis hand	92	Juvenile idiopathic arthritis	Rare systemic or rheumatologic disease
M08.05	Juvenile rheum arthritis pelv rgn & thgh	92	Juvenile idiopathic arthritis	Rare systemic or rheumatologic disease
M08.06	Juvenile rheumatoid arthritis lower leg	92	Juvenile idiopathic arthritis	Rare systemic or rheumatologic disease
M08.07	Juvenile rheum arthritis ankle foot	92	Juvenile idiopathic arthritis	Rare systemic or rheumatologic disease
M08.08	Juvenile rheumatoid arthritis other	92	Juvenile idiopathic arthritis	Rare systemic or rheumatologic disease
M08.09	Juvenile rheumatoid arthritis site unsp	92	Juvenile idiopathic arthritis	Rare systemic or rheumatologic disease
M08.1	Juvenile ankylosing spondylitis	85438	Enthesitis-related arthritis	Rare systemic or rheumatologic disease
M08.10	Juvnle ankylosing spondylitis mult sites	85438	Enthesitis-related arthritis	Rare systemic or rheumatologic disease
M08.11	Juvnle ankylosing spondylitis shoulder	85438	Enthesitis-related arthritis	Rare systemic or rheumatologic disease
M08.12	Juvnle ankylosing spondylitis upper arm	85438	Enthesitis-related arthritis	Rare systemic or rheumatologic disease
M08.13	Juvnle ankylosing spondylitis forearm	85438	Enthesitis-related arthritis	Rare systemic or rheumatologic disease
M08.14	Juvenile ankylosing spondylitis hand	85438	Enthesitis-related arthritis	Rare systemic or rheumatologic disease
M08.15	Juvnle ankylosing spondylitis pelv thigh	85438	Enthesitis-related arthritis	Rare systemic or rheumatologic disease
M08.16	Juvenile ankylosing spondylitis low leg	85438	Enthesitis-related arthritis	Rare systemic or rheumatologic disease
M08.17	Juvnle ankylosing spondylitis ankle foot	85438	Enthesitis-related arthritis	Rare systemic or rheumatologic disease
M08.18	Juvenile ankylosing spondylitis other	85438	Enthesitis-related arthritis	Rare systemic or rheumatologic disease
M08.19	Juvnle ankylosing spondylitis site unsp	85438	Enthesitis-related arthritis	Rare systemic or rheumatologic disease
M08.2	Juvenile arthritis with systemic onset	85414	Systemic-onset juvenile idiopathic arthritis	Rare systemic or rheumatologic disease
M08.20	Juvnle arthritis w systc onset mult site	85414	Systemic-onset juvenile idiopathic arthritis	Rare systemic or rheumatologic disease
M08.21	Juvnle arthritis w systc onset shoulder	85414	Systemic-onset juvenile idiopathic arthritis	Rare systemic or rheumatologic disease
M08.22	Juvnle arthritis w systc onset upper arm	85414	Systemic-onset juvenile idiopathic arthritis	Rare systemic or rheumatologic disease
M08.23	Juvenile arthritis w systc onset forearm	85414	Systemic-onset juvenile idiopathic arthritis	Rare systemic or rheumatologic disease
M08.24	Juvenile arthritis w systemic onset hand	85414	Systemic-onset juvenile idiopathic arthritis	Rare systemic or rheumatologic disease
M08.25	Juvnle arthr w systc onset pelv rgn thgh	85414	Systemic-onset juvenile idiopathic arthritis	Rare systemic or rheumatologic disease
M08.26	Juvenile arthritis w systc onset low leg	85414	Systemic-onset juvenile idiopathic arthritis	Rare systemic or rheumatologic disease
M08.27	Juvnle arthr w systc onset ankle foot	85414	Systemic-onset juvenile idiopathic arthritis	Rare systemic or rheumatologic disease
M08.28	Juvenile arthritis w systc onset other	85414	Systemic-onset juvenile idiopathic arthritis	Rare systemic or rheumatologic disease
M08.29	Juvnle arthritis w systc onset site unsp	85414	Systemic-onset juvenile idiopathic arthritis	Rare systemic or rheumatologic disease
M08.3	Juvenile polyarthritis (seronegative)	92	Juvenile idiopathic arthritis	Rare systemic or rheumatologic disease
M08.4	Pauciarticular juvenile arthritis	85410	Oligoarticular juvenile arthritis	Rare systemic or rheumatologic disease
M08.40	Pauciartclr juvnle arthritis mult sites	85410	Oligoarticular juvenile arthritis	Rare systemic or rheumatologic disease
M08.41	Pauciarticular juvnle arthritis shoulder	85410	Oligoarticular juvenile arthritis	Rare systemic or rheumatologic disease
M08.42	Pauciarticular juvnle arthritis upp arm	85410	Oligoarticular juvenile arthritis	Rare systemic or rheumatologic disease
M08.43	Pauciarticular juvnle arthritis forearm	85410	Oligoarticular juvenile arthritis	Rare systemic or rheumatologic disease
M08.44	Pauciarticular juvenile arthritis hand	85410	Oligoarticular juvenile arthritis	Rare systemic or rheumatologic disease
M08.45	Pauciartclr juvnle arthr pelv rgn & thgh	85410	Oligoarticular juvenile arthritis	Rare systemic or rheumatologic disease
M08.46	Pauciarticular juvnle arthritis low leg	85410	Oligoarticular juvenile arthritis	Rare systemic or rheumatologic disease
M08.47	Pauciarticular juvnle arthritis ankle ft	85410	Oligoarticular juvenile arthritis	Rare systemic or rheumatologic disease
M08.48	Pauciarticular juvenile arthritis other	85410	Oligoarticular juvenile arthritis	Rare systemic or rheumatologic disease
M08.49	Pauciartclr juvenile arthritis site unsp	85410	Oligoarticular juvenile arthritis	Rare systemic or rheumatologic disease
M08.80	Other juvenile arthritis multiple sites	92	Juvenile idiopathic arthritis	Rare systemic or rheumatologic disease
M08.81	Other juvenile arthritis shoulder	92	Juvenile idiopathic arthritis	Rare systemic or rheumatologic disease
M08.82	Other juvenile arthritis upper arm	92	Juvenile idiopathic arthritis	Rare systemic or rheumatologic disease
M08.83	Other juvenile arthritis forearm	92	Juvenile idiopathic arthritis	Rare systemic or rheumatologic disease
M08.84	Other juvenile arthritis hand	92	Juvenile idiopathic arthritis	Rare systemic or rheumatologic disease
M08.85	Other juvenile arthritis pelv rgn & thgh	92	Juvenile idiopathic arthritis	Rare systemic or rheumatologic disease
M08.86	Other juvenile arthritis lower leg	92	Juvenile idiopathic arthritis	Rare systemic or rheumatologic disease
M08.87	Other juvenile arthritis ankle and foot	92	Juvenile idiopathic arthritis	Rare systemic or rheumatologic disease
M08.88	Other juvenile arthritis other	92	Juvenile idiopathic arthritis	Rare systemic or rheumatologic disease
M08.89	Other juvenile arthritis site unsp	92	Juvenile idiopathic arthritis	Rare systemic or rheumatologic disease
M08.90	Juvenile arthritis unsp multiple sites	92	Juvenile idiopathic arthritis	Rare systemic or rheumatologic disease
M08.91	Juvenile arthritis unsp shoulder	92	Juvenile idiopathic arthritis	Rare systemic or rheumatologic disease
M08.92	Juvenile arthritis unsp upper arm	92	Juvenile idiopathic arthritis	Rare systemic or rheumatologic disease
M08.93	Juvenile arthritis unspecified forearm	92	Juvenile idiopathic arthritis	Rare systemic or rheumatologic disease
M08.94	Juvenile arthritis unspecified hand	92	Juvenile idiopathic arthritis	Rare systemic or rheumatologic disease
M08.95	Juvenile arthritis unsp pelv rgn & thgh	92	Juvenile idiopathic arthritis	Rare systemic or rheumatologic disease
M08.96	Juvenile arthritis unsp lower leg	92	Juvenile idiopathic arthritis	Rare systemic or rheumatologic disease
M08.97	Juvenile arthritis unsp ankle foot	92	Juvenile idiopathic arthritis	Rare systemic or rheumatologic disease
M08.98	Juvenile arthritis unspecified other	92	Juvenile idiopathic arthritis	Rare systemic or rheumatologic disease
M08.99	Juvenile arthritis unsp site unspecified	92	Juvenile idiopathic arthritis	Rare systemic or rheumatologic disease
M09.00	Juvenile arthritis in psoriasis, multiple sites (L40.5+)	85436	Juvenile psoriatic arthritis	Rare systemic or rheumatologic disease
M09.01	Juvenile arthritis in psoriasis, shoulder region (L40.5+)	85436	Juvenile psoriatic arthritis	Rare systemic or rheumatologic disease
M09.02	Juvenile arthritis in psoriasis, upper arm (L40.5+)	85436	Juvenile psoriatic arthritis	Rare systemic or rheumatologic disease
M09.03	Juvenile arthritis in psoriasis, forearm (L40.5+)	85436	Juvenile psoriatic arthritis	Rare systemic or rheumatologic disease
M09.04	Juvenile arthritis in psoriasis, hand (L40.5+)	85436	Juvenile psoriatic arthritis	Rare systemic or rheumatologic disease
M09.05	Juvenile arthritis in psoriasis, pelvic region and thigh (L40.5+)	85436	Juvenile psoriatic arthritis	Rare systemic or rheumatologic disease
M09.06	Juvenile arthritis in psoriasis, lower leg (L40.5+)	85436	Juvenile psoriatic arthritis	Rare systemic or rheumatologic disease
M09.07	Juvenile arthritis in psoriasis, ankle and foot (L40.5+)	85436	Juvenile psoriatic arthritis	Rare systemic or rheumatologic disease
M09.08	Juvenile arthritis in psoriasis, other site (L40.5+)	85436	Juvenile psoriatic arthritis	Rare systemic or rheumatologic disease
M09.09	Juvenile arthritis in psoriasis, site unspecified (L40.5+)	85436	Juvenile psoriatic arthritis	Rare systemic or rheumatologic disease
M11.1	Familial chrondocalcinosis	1416	Familial articular chondrocalcinosis	Rare systemic or rheumatologic disease
M11.10	Familial chondrocalcinosis mult sites	1416	Familial articular chondrocalcinosis	Rare systemic or rheumatologic disease
M11.11	Familial chondrocalcinosis shoulder	1416	Familial articular chondrocalcinosis	Rare systemic or rheumatologic disease
M11.12	Familial chondrocalcinosis upper arm	1416	Familial articular chondrocalcinosis	Rare systemic or rheumatologic disease
M11.13	Familial chondrocalcinosis forearm	1416	Familial articular chondrocalcinosis	Rare systemic or rheumatologic disease
M11.14	Familial chondrocalcinosis hand	1416	Familial articular chondrocalcinosis	Rare systemic or rheumatologic disease
M11.15	Familial chondrocalcinosis pelv rgn thgh	1416	Familial articular chondrocalcinosis	Rare systemic or rheumatologic disease
M11.16	Familial chondrocalcinosis lower leg	1416	Familial articular chondrocalcinosis	Rare systemic or rheumatologic disease
M11.17	Familial chondrocalcinosis ankle & foot	1416	Familial articular chondrocalcinosis	Rare systemic or rheumatologic disease
M11.18	Familial chondrocalcinosis other	1416	Familial articular chondrocalcinosis	Rare systemic or rheumatologic disease
M11.19	Familial chondrocalcinosis site unsp	1416	Familial articular chondrocalcinosis	Rare systemic or rheumatologic disease
M30.0	Mucocutaneous lymph node syndrome	767	Polyarteritis nodosa	Rare systemic or rheumatologic disease
M30.1	Polyarteritis w lung involvement [Churg-Srauss]	183	Churg-Strauss syndrome	Rare systemic or rheumatologic disease
M30.3	Mucocutaneous lymph node syndrome	2331	Kawasaki disease	Rare systemic or rheumatologic disease
M31.0	Hypersensitivity angiitis	375	Goodpasture syndrome	Rare renal disease
M31.3	Wegener granulomatosis	900	Wegener granulomatosis	Rare systemic or rheumatologic disease
M31.4	Aortic arch syndrome [Takayasu]	3287	Takayasu arteritis	Rare systemic or rheumatologic disease
M31.7	Microscopic polyangiitis	727	Microscopic polyangiitis	Rare systemic or rheumatologic disease
M32.0	Drug-induced SLE	231111	Drug-induced lupus erythematosus	Rare systemic or rheumatologic disease
M33.0	Juvenile dermatomyositis	93672	Juvenile dermatomyositis	Rare systemic or rheumatologic disease
M33.1	Other dermatomyositis	221	Dermatomyositis	Rare systemic or rheumatologic disease
M33.2	Polymyositis	732	Polymyositis	Rare systemic or rheumatologic disease
M33.9	Dermatopolymyositis unspecified	221	Dermatomyositis	Rare systemic or rheumatologic disease
M34	Systemic sclerosis	90291	Systemic sclerosis	Rare systemic or rheumatologic disease
M34.0	Progressive systemic sclerosis	90291	Systemic sclerosis	Rare systemic or rheumatologic disease
M34.1	CR(E)ST syndrome	90290	CREST syndrome	Rare systemic or rheumatologic disease
M34.2	Systemic sclerosis induced by drugs and chemicals	90291	Systemic sclerosis	Rare systemic or rheumatologic disease
M34.8	Other forms of systemic sclerosis	90291	Systemic sclerosis	Rare systemic or rheumatologic disease
M34.9	Systemic sclerosis, unspecified	90291	Systemic sclerosis	Rare systemic or rheumatologic disease
M35.1	Other overlap syndromes	809	Mixed connective tissue disease	Rare systemic or rheumatologic disease
M35.2	Behcet's disease	117	Behcet disease	Rare systemic or rheumatologic disease
M35.4	Diffuse (eosinophilic) fasciitis	3165	Eosinophilic fasciitis	Rare systemic or rheumatologic disease
M35.6	Relapsing panniculitis [Weber-Christian]	33577	Nodular non-suppurative panniculitis	Rare skin disease
M41.1	Juvenile idiopathic scoliosis	3153	Adolescent idiopathic scoliosis	Rare bone diseases
M41.10	Juvnle idiopath scoliosis mult sit spine	3153	Adolescent idiopathic scoliosis	Rare bone diseases
M41.11	Juvnle idiopath scoliosis ocpt-atlnt-axl	3153	Adolescent idiopathic scoliosis	Rare bone diseases
M41.12	Juvnle idiopath scoliosis cervical rgn	3153	Adolescent idiopathic scoliosis	Rare bone diseases
M41.13	Juvnle idiopath scoliosis cervicothorax	3153	Adolescent idiopathic scoliosis	Rare bone diseases
M41.14	Juvnle idiopath scoliosis thoracic rgn	3153	Adolescent idiopathic scoliosis	Rare bone diseases
M41.15	Juvnle idiopath scoliosis thoracolumbar	3153	Adolescent idiopathic scoliosis	Rare bone diseases
M41.16	Juvenile idiopath scoliosis lumbar rgn	3153	Adolescent idiopathic scoliosis	Rare bone diseases
M41.17	Juvnle idiopath scoliosis lumbosacral	3153	Adolescent idiopathic scoliosis	Rare bone diseases
M41.18	Juvnle idiopath sclios sacr sacrcocygl	3153	Adolescent idiopathic scoliosis	Rare bone diseases
M41.19	Juvenile idiopathic scoliosis site unsp	3153	Adolescent idiopathic scoliosis	Rare bone diseases
M60.0	Infective myositis	206988	Infectious, fungal or parasitic myopathy	Rare neurologic disease
M60.00	Infective myositis multiple sites	206988	Infectious, fungal or parasitic myopathy	Rare neurologic disease
M60.01	Infective myositis shoulder region	206988	Infectious, fungal or parasitic myopathy	Rare neurologic disease
M60.02	Infective myositis upper arm	206988	Infectious, fungal or parasitic myopathy	Rare neurologic disease
M60.03	Infective myositis forearm	206988	Infectious, fungal or parasitic myopathy	Rare neurologic disease
M60.04	Infective myositis hand	206988	Infectious, fungal or parasitic myopathy	Rare neurologic disease
M60.05	Infective myositis pelvic region thigh	206988	Infectious, fungal or parasitic myopathy	Rare neurologic disease
M60.06	Infective myositis lower leg	206988	Infectious, fungal or parasitic myopathy	Rare neurologic disease
M60.07	Infective myositis ankle and foot	206988	Infectious, fungal or parasitic myopathy	Rare neurologic disease
M60.08	Infective myositis other	206988	Infectious, fungal or parasitic myopathy	Rare neurologic disease
M60.09	Infective myositis site unspecified	206988	Infectious, fungal or parasitic myopathy	Rare neurologic disease
M61.1	Myositis osificans progressiva	337	Fibrodysplasia ossificans progressiva	Rare bone disease
M61.10	Myositis ossifican progressiva mult site	337	Fibrodysplasia ossificans progressiva	Rare bone disease
M61.11	Myositis ossificans progressiva shoulder	337	Fibrodysplasia ossificans progressiva	Rare bone disease
M61.12	Myositis ossificans progressiva upp arm	337	Fibrodysplasia ossificans progressiva	Rare bone disease
M61.13	Myositis ossificans progressiva forearm	337	Fibrodysplasia ossificans progressiva	Rare bone disease
M61.14	Myositis ossificans progressiva hand	337	Fibrodysplasia ossificans progressiva	Rare bone disease
M61.15	Myositis ossifican progressiva pelv thgh	337	Fibrodysplasia ossificans progressiva	Rare bone disease
M61.16	Myositis ossificans progressiva low leg	337	Fibrodysplasia ossificans progressiva	Rare bone disease
M61.17	Myositis ossificans progressiva ankle ft	337	Fibrodysplasia ossificans progressiva	Rare bone disease
M61.18	Myositis ossificans progressiva other	337	Fibrodysplasia ossificans progressiva	Rare bone disease
M61.19	Myositis ossifican progressiva site unsp	337	Fibrodysplasia ossificans progressiva	Rare bone disease
M72.2	Plantar fascial fibromatosis	199251	Ledderhose disease	Rare skin disease
M85.4	Solitary bone cyst	83468	Solitary bone cyst	Rare bone disease
M85.40	Solitary bone cyst multiple sites	83468	Solitary bone cyst	Rare bone disease
M85.41	Solitary bone cyst shoulder region	83468	Solitary bone cyst	Rare bone disease
M85.42	Solitary bone cyst upper arm	83468	Solitary bone cyst	Rare bone disease
M85.43	Solitary bone cyst forearm	83468	Solitary bone cyst	Rare bone disease
M85.44	Solitary bone cyst hand	83468	Solitary bone cyst	Rare bone disease
M85.45	Solitary bone cyst pelv rgn & thgh	83468	Solitary bone cyst	Rare bone disease
M85.46	Solitary bone cyst lower leg	83468	Solitary bone cyst	Rare bone disease
M85.47	Solitary bone cyst ankle and foot	83468	Solitary bone cyst	Rare bone disease
M85.48	Solitary bone cyst other	83468	Solitary bone cyst	Rare bone disease
M85.49	Solitary bone cyst site unspecified	83468	Solitary bone cyst	Rare bone disease
M91.1	Juvenile osteochondrosis head of femur [Legg-Calve-Perthes]	2380	Legg-Calvé-Perthes disease	Rare bone disease
M93.2	Osteochondritis dissecans	2764	Osteochondritis dissecans	Rare bone disease
M93.20	Osteochondritis dissecans multiple sites	2764	Osteochondritis dissecans	Rare bone disease
M93.21	Osteochondritis dissecans shold region	2764	Osteochondritis dissecans	Rare bone disease
M93.22	Osteochondritis dissecans upper arm	2764	Osteochondritis dissecans	Rare bone disease
M93.23	Osteochondritis dissecans, forearm	2764	Osteochondritis dissecans	Rare bone disease
M93.24	Osteochondritis dissecans, hand	2764	Osteochondritis dissecans	Rare bone disease
M93.25	Osteochondritis dissecans pel rgn & thgh	2764	Osteochondritis dissecans	Rare bone disease
M93.26	Osteochondritis dissecans, lower leg	2764	Osteochondritis dissecans	Rare bone disease
M93.27	Osteochondritis dissecans ankle and foot	2764	Osteochondritis dissecans	Rare bone disease
M93.29	Osteochondritis dissecans, site unsp	2764	Osteochondritis dissecans	Rare bone disease
M94.1	Relapsing polychondritis	728	Relapsing polychondritis	Rare systemic or rheumatologic disease
N25.1	Nephrogenic diabetes insipidus	223	Nephrogenic diabetes insipidus	Rare renal disease
N30.1	Interstitial cystitis (chronic)	37202	Interstitial cystitis	Rare urogenital disease
N85.6	Intrauterine synechiae	137686	Asherman's syndrome	Rare gynaecologic or obstetric disease
O01	Hydatidiform mole	99927	Hydatidiform mole	Rare neoplastic disease
O01.0	Classical hydatidiform mole	254688	Complete hydatidiform mole	Rare neoplastic disease
O01.1	Incomplete and partial hydatidiform mole	254693	Partial hydatidiform mole	Rare neoplastic disease
O01.9	Hydatidiform mole unspecified	99927	Hydatidiform mole	Rare neoplastic disease
O90.3	Cardiomyopathy in the puerperium	563	Peripartum cardiomyopathy	Rare cardiac disease
P24.0	Neonatal aspiration of meconium	70588	Meconium aspiration syndrome	Rare respiratory disease
P27.1	Chronic neonatal lung disease	70589	Bronchopulmonary dysplasia	Rare respiratory disease
P70.2	Neonatal diabetes mellitus	224	Neonatal diabetes mellitus	Rare endocrine disease
Q00.0	Anencephaly	1048	Isolated anencephaly/exencephaly	Rare developmental defect during embryogenesis
Q00.00	Anencephaly, unspecified	1048	Isolated anencephaly/exencephaly	Rare developmental defect during embryogenesis
Q00.01	Incomplete anencephaly	1048	Isolated anencephaly/exencephaly	Rare developmental defect during embryogenesis
Q00.02	Complete anencephaly	1048	Isolated anencephaly/exencephaly	Rare developmental defect during embryogenesis
Q00.03	Acrania	1048	Isolated anencephaly/exencephaly	Rare developmental defect during embryogenesis
Q00.04	Acephaly	1048	Isolated anencephaly/exencephaly	Rare developmental defect during embryogenesis
Q00.09	Other anencephaly	1048	Isolated anencephaly/exencephaly	Rare developmental defect during embryogenesis
Q00.1	Craniorachischisis	63260	Craniorachischisis	Rare developmental defect during embryogenesis
Q00.2	Iniencephaly	63259	Iniencephaly	Rare developmental defect during embryogenesis
Q01	Encephalocele	199647	Isolated encephalocele	Rare developmental defect during embryogenesis
Q01.0	Frontal encephalocele	1931	Frontal encephalocele	Rare developmental defect during embryogenesis
Q01.1	Nasofrontal encephalocele	141118	Nasal encephalocele	Rare developmental defect during embryogenesis
Q01.2	Occipital encephalocele	268823	Occipital encephalocele	Rare developmental defect during embryogenesis
Q01.81	Parietal encephalocele	199647	Isolated encephalocele	Rare developmental defect during embryogenesis
Q01.82	Orbital encephalocele	199647	Isolated encephalocele	Rare developmental defect during embryogenesis
Q01.83	Nasal encephalocele	199647	Isolated encephalocele	Rare developmental defect during embryogenesis
Q01.84	Nasopharyngeal encephalocele	199647	Isolated encephalocele	Rare developmental defect during embryogenesis
Q01.89	Encephalocele of other specified sites	199647	Isolated encephalocele	Rare developmental defect during embryogenesis
Q01.9	Encephalocele unspecified	199647	Isolated encephalocele	Rare developmental defect during embryogenesis
Q02	Microcephaly	199642	Isolated congenital microcephaly	Rare developmental defect during embryogenesis
Q02.	Microcephaly	199642	Isolated congenital microcephaly	Rare developmental defect during embryogenesis
Q04.1	Arhinencephaly	268936	Isolated arhinencephaly	Rare developmental defect during embryogenesis
Q04.2	Holoprosencephaly	2162	Holoprosencephaly	Rare developmental defect during embryogenesis
Q04.5	Megalencephaly	2477	Megalencephaly	Rare developmental defect during embryogenesis
Q05	Spina Bifida	823	Isolated spina bifida	Rare developmental defect during embryogenesis
Q05.0	Cervical spina bifida with hydrocephalus	823	Isolated spina bifida	Rare developmental defect during embryogenesis
Q05.00	Cervical spina bifida with hydrocephalus unsp	823	Isolated spina bifida	Rare developmental defect during embryogenesis
Q05.01	Cervical spina bifida with hydrocephalus open	823	Isolated spina bifida	Rare developmental defect during embryogenesis
Q05.02	Cervical spina bifida with hydrocephalus closed	823	Isolated spina bifida	Rare developmental defect during embryogenesis
Q05.1	Thoracic spina bifida with hydrocephalus	823	Isolated spina bifida	Rare developmental defect during embryogenesis
Q05.10	Thoracic spina bifida with hydrocephalus unsp	823	Isolated spina bifida	Rare developmental defect during embryogenesis
Q05.11	Thoracic spina bifida with hydrocephalus open	823	Isolated spina bifida	Rare developmental defect during embryogenesis
Q05.12	Thoracic spina bifida with hydrocephalus closed	823	Isolated spina bifida	Rare developmental defect during embryogenesis
Q05.2	Lumbar spina bifida with hydrocephalus	823	Isolated spina bifida	Rare developmental defect during embryogenesis
Q05.20	Lumbar spina bifida with hydrocephalus unsp	823	Isolated spina bifida	Rare developmental defect during embryogenesis
Q05.21	Lumbar spina bifida with hydrocephalus open	823	Isolated spina bifida	Rare developmental defect during embryogenesis
Q05.22	Lumbar spina bifida with hydrocephalus closed	823	Isolated spina bifida	Rare developmental defect during embryogenesis
Q05.3	Sacral spina bifida with hydrocephalus	823	Isolated spina bifida	Rare developmental defect during embryogenesis
Q05.30	Sacral spina bifida with hydrocephalus unsp	823	Isolated spina bifida	Rare developmental defect during embryogenesis
Q05.31	Sacral spina bifida with hydrocephalus open	823	Isolated spina bifida	Rare developmental defect during embryogenesis
Q05.32	Sacral spina bifida with hydrocephalus closed	823	Isolated spina bifida	Rare developmental defect during embryogenesis
Q05.4	Unsp spina bifida with hydrocephalus	823	Isolated spina bifida	Rare developmental defect during embryogenesis
Q05.40	Unsp spina bifida with hydrocephalus unsp	823	Isolated spina bifida	Rare developmental defect during embryogenesis
Q05.41	Unsp spina bifida with hydrocephalus open	823	Isolated spina bifida	Rare developmental defect during embryogenesis
Q05.42	Unsp spina bifida with hydrocephalus closed	823	Isolated spina bifida	Rare developmental defect during embryogenesis
Q05.5	Cervical spina bifida without hydrocephalus	823	Isolated spina bifida	Rare developmental defect during embryogenesis
Q05.50	Cerv spina bifida without hydrocephalus unsp	823	Isolated spina bifida	Rare developmental defect during embryogenesis
Q05.51	Cerv spina bifida without hydrocephalus open	823	Isolated spina bifida	Rare developmental defect during embryogenesis
Q05.52	Cerv spina bifida without hydrocephalus clsd	823	Isolated spina bifida	Rare developmental defect during embryogenesis
Q05.6	Thoracic spina bifida without hydrocephalus	823	Isolated spina bifida	Rare developmental defect during embryogenesis
Q05.60	Thoracic spina bifida without hydrocephalus unsp	823	Isolated spina bifida	Rare developmental defect during embryogenesis
Q05.61	Thoracic spina bifida without hydrocephalus open	823	Isolated spina bifida	Rare developmental defect during embryogenesis
Q05.62	Thoracic spina bifida without hydrocephalus clsd	823	Isolated spina bifida	Rare developmental defect during embryogenesis
Q05.7	Lumbar spina bifida without hydrocephalus	823	Isolated spina bifida	Rare developmental defect during embryogenesis
Q05.70	Lumbar spina bifida without hydrocephalus unsp	823	Isolated spina bifida	Rare developmental defect during embryogenesis
Q05.71	Lumbar spina bifida without hydrocephalus open	823	Isolated spina bifida	Rare developmental defect during embryogenesis
Q05.72	Lumbar spina bifida without hydrocephalus clsd	823	Isolated spina bifida	Rare developmental defect during embryogenesis
Q05.8	Sacral spina bifida without hydrocephalus	823	Isolated spina bifida	Rare developmental defect during embryogenesis
Q05.80	Sacral spina bifida without hydrocephalus unsp	823	Isolated spina bifida	Rare developmental defect during embryogenesis
Q05.81	Sacral spina bifida open	823	Isolated spina bifida	Rare developmental defect during embryogenesis
Q05.82	Sacral spina bifida closed	823	Isolated spina bifida	Rare developmental defect during embryogenesis
Q05.9	Spina bifida unspecified	823	Isolated spina bifida	Rare developmental defect during embryogenesis
Q05.90	Spina bifida, unspecified unsp	823	Isolated spina bifida	Rare developmental defect during embryogenesis
Q05.91	Spina bifida, unspecified open	823	Isolated spina bifida	Rare developmental defect during embryogenesis
Q05.92	Spina bifida unspecified closed	823	Isolated spina bifida	Rare developmental defect during embryogenesis
Q06.0	Amyelia	268868	Isolated amyelia	Rare developmental defect during embryogenesis
Q06.2	Diastematomyelia	1671	Diastematomyelia	Rare developmental defect during embryogenesis
Q06.4	Hydromyelia	268874	Congenital hydromyelia	Rare neurologic disease
Q07.0	Arnold-Chiari syndrome	1136	Arnold-Chiari malformation type II	Rare developmental defect during embryogenesis
Q10.0	Congenital ptosis	91411	Congenital ptosis	Rare eye disease
Q10.1	Congenital ectropion	91491	Congenital ectropion uveae	Rare developmental defect during embryogenesis
Q10.2	Congenital entropion	98568	Congenital entropion	Rare eye disease
Q11.2	Microphthalmos	35612	Nanophthalmia	Rare developmental defect during embryogenesis
Q12.0	Congenital cataract	91492	Non-syndromic congenital cataract	Rare eye disease
Q12.1	Congenital displaced lens	1885	Ectopia lentis syndrome	Rare eye disease
Q12.2	Coloboma of lens	98943	Coloboma of eye lens	Rare developmental defect during embryogenesis
Q12.3	Congenital aphakia	83461	Congenital primary aphakia	Rare developmental defect during embryogenesis
Q13.0	Coloboma of iris	98944	Coloboma of iris	Rare developmental defect during embryogenesis
Q13.3	Congenital corneal opacity	91490	Isolated congenital sclerocornea	Rare developmental defect during embryogenesis
Q15.0	Congenital glaucoma	98976	Congenital glaucoma	Rare eye disease
Q16.0	Congenital absence of (ear) auricle	93976	Anotia	Rare developmental defect during embryogenesis
Q16.1	Congenital absc atresia aud canal	141074	External auditory canal aplasia/hypoplasia	Rare developmental defect during embryogenesis
Q16.3	Congenital malformation of ear ossicles	162526	Isolated congenital auditory ossicle malformation	Rare developmental defect during embryogenesis
Q16.4	Oth congenital malformations middle ear	164004	Middle ear anomaly	Rare developmental defect during embryogenesis
Q17.2	Microtia	83463	Microtia	Rare developmental defect during embryogenesis
Q20.0	Common arterial trunk	3384	Truncus arteriosus	Rare developmental defect during embryogenesis
Q20.1	Double outlet right ventricle	3426	Double outlet right ventricle	Rare developmental defect during embryogenesis
Q20.2	Double outlet left ventricle	3427	Double outlet left ventricle	Rare developmental defect during embryogenesis
Q20.3	Discordant ventriculoarterial connection	216675	Transposition of the great arteries	Rare developmental defect during embryogenesis
Q20.30	Discordant V-A connection unspecified	216675	Transposition of the great arteries	Rare developmental defect during embryogenesis
Q20.31	Transposition of great vessels complete	216675	Transposition of the great arteries	Rare developmental defect during embryogenesis
Q20.39	Other spec discordant V-A connection	216675	Transposition of the great arteries	Rare developmental defect during embryogenesis
Q20.4	Double inlet ventricle	1464	Univentricular heart	Rare developmental defect during embryogenesis
Q20.40	Double inlet ventricle, unspecified	1464	Univentricular heart	Rare developmental defect during embryogenesis
Q20.41	Double inlet left ventricle	1464	Univentricular heart	Rare developmental defect during embryogenesis
Q20.42	Double inlet right ventricle	1464	Univentricular heart	Rare developmental defect during embryogenesis
Q20.49	Other specified double inlet ventricle	1464	Univentricular heart	Rare developmental defect during embryogenesis
Q20.5	Discordant atrioventricular connection	216675	Transposition of the great arteries	Rare developmental defect during embryogenesis
Q20.50	Discordant A-V connection unspecified	216675	Transposition of the great arteries	Rare developmental defect during embryogenesis
Q20.51	Corrected transposition	216675	Transposition of the great arteries	Rare developmental defect during embryogenesis
Q20.52	Ventricular inversion	216675	Transposition of the great arteries	Rare developmental defect during embryogenesis
Q20.59	Other spec discordant A-V connection	216675	Transposition of the great arteries	Rare developmental defect during embryogenesis
Q21.0	Ventricular septal defect	1480	Ventricular septal defect	Rare developmental defect during embryogenesis
Q21.00	Ventricular septal defect unspecified	1480	Ventricular septal defect	Rare developmental defect during embryogenesis
Q21.01	Muscular ventricular septal defect	1480	Ventricular septal defect	Rare developmental defect during embryogenesis
Q21.02	Perimembranous ventric septal defect	1480	Ventricular septal defect	Rare developmental defect during embryogenesis
Q21.03	Subarterial ventricular septal defect	1480	Ventricular septal defect	Rare developmental defect during embryogenesis
Q21.04	Gerbode defect	1480	Ventricular septal defect	Rare developmental defect during embryogenesis
Q21.09	Other spec ventricular septal defect	1480	Ventricular septal defect	Rare developmental defect during embryogenesis
Q21.1	Atrial septal defect	1478	Interauricular communication	Rare developmental defect during embryogenesis
Q21.10	Atrial septal defect unspecified	1478	Interauricular communication	Rare developmental defect during embryogenesis
Q21.11	Patent or persistent foramen ovale	1478	Interauricular communication	Rare developmental defect during embryogenesis
Q21.12	Sinus venosus defect	1478	Interauricular communication	Rare developmental defect during embryogenesis
Q21.13	Ostium secundum defect	1478	Interauricular communication	Rare developmental defect during embryogenesis
Q21.14	Coronary sinus septal defect	1478	Interauricular communication	Rare developmental defect during embryogenesis
Q21.15	Lutembacher's syndrome	1478	Interauricular communication	Rare developmental defect during embryogenesis
Q21.19	Other specified atrial septal defect	1478	Interauricular communication	Rare developmental defect during embryogenesis
Q21.2	Atrioventricular septal defect	98722	Atrioventricular canal defect	Rare developmental defect during embryogenesis
Q21.20	Atrioventricular septal defect unsp	98722	Atrioventricular canal defect	Rare developmental defect during embryogenesis
Q21.21	Ostium primum defect	98722	Atrioventricular canal defect	Rare developmental defect during embryogenesis
Q21.22	Incomplete common A-V septal defect	98722	Atrioventricular canal defect	Rare developmental defect during embryogenesis
Q21.23	Intermediate common A-V septal defect	98722	Atrioventricular canal defect	Rare developmental defect during embryogenesis
Q21.24	Complete common A-V septal defect	98722	Atrioventricular canal defect	Rare developmental defect during embryogenesis
Q21.29	Other specified A-V septal defect	98722	Atrioventricular canal defect	Rare developmental defect during embryogenesis
Q21.3	Tetralogy of Fallot	3303	Tetralogy of Fallot	Rare developmental defect during embryogenesis
Q21.4	Aortopulmonary septal defect	2037	Aorta-pulmonary artery fistula	Rare developmental defect during embryogenesis
Q22.1	Congenital pulmonary valve stenosis	3189	Congenital pulmonary valve stenosis	Rare developmental defect during embryogenesis
Q22.4	Congenital tricuspid stenosis & atresia	98721	Congenital tricuspid malformation	Rare developmental defect during embryogenesis
Q22.41	Congenital tricuspid stenosis	95459	Congenital tricuspid stenosis	Rare developmental defect during embryogenesis
Q22.42	Congenital tricuspid atresia	98721	Congenital tricuspid malformation	Rare developmental defect during embryogenesis
Q22.5	Ebstein's anomaly	1880	Ebstein malformation	Rare developmental defect during embryogenesis
Q22.6	Hypoplastic right heart syndrome	98723	Hypoplastic right heart syndrome	Rare developmental defect during embryogenesis
Q22.8	Oth cong malformations tricuspid valve	98721	Congenital tricuspid malformation	Rare developmental defect during embryogenesis
Q22.81	Congenital tricuspid insufficiency	98721	Congenital tricuspid malformation	Rare developmental defect during embryogenesis
Q22.82	Congenital tricuspid dysplasia	98721	Congenital tricuspid malformation	Rare developmental defect during embryogenesis
Q22.89	Other spec cong malform tricuspid valve	98721	Congenital tricuspid malformation	Rare developmental defect during embryogenesis
Q22.9	Congenital malformation tricuspid valve unsp	98721	Congenital tricuspid malformation	Rare developmental defect during embryogenesis
Q23.0	Congenital stenosis & atresia of aortic valve	3093	Congenital aortic valve stenosis	Rare developmental defect during embryogenesis
Q23.01	Congenital stenosis of aortic valve	3093	Congenital aortic valve stenosis	Rare developmental defect during embryogenesis
Q23.02	Congenital atresia of aortic valve	3093	Congenital aortic valve stenosis	Rare developmental defect during embryogenesis
Q23.1	Congenital insufficiency of aortic valve	95449	Congenital aortic valve insufficiency	Rare developmental defect during embryogenesis
Q23.2	Congenital mitral stenosis & atresia	99057	Congenital mitral stenosis	Rare developmental defect during embryogenesis
Q23.21	Congenital mitral stenosis	99057	Congenital mitral stenosis	Rare developmental defect during embryogenesis
Q23.22	Congenital mitral atresia	99057	Congenital mitral stenosis	Rare developmental defect during embryogenesis
Q23.4	Hypoplastic left heart syndrome	2248	Hypoplastic left heart syndrome	Rare developmental defect during embryogenesis
Q24.0	Dextrocardia	1666	Dextrocardia	Rare developmental defect during embryogenesis
Q24.1	Laevocardia	95854	Levocardia	Rare developmental defect during embryogenesis
Q24.2	Cor triatriatum	1463	Triatrial heart	Rare developmental defect during embryogenesis
Q24.3	Pulmonary infundibular stenosis	3190	Subpulmonary stenosis	Rare developmental defect during embryogenesis
Q24.4	Congenital subaortic stenosis	3092	Fixed subaortic stenosis	Rare developmental defect during embryogenesis
Q24.5	Malformation of coronary vessels	1081	Coronary artery congenital malformation	Rare developmental defect during embryogenesis
Q24.6	Congenital heart block	60041	Congenital heart block	Rare cardiac disease
Q25.0	Patent ductus arteriosus	706	Patent arterial duct	Rare developmental defect during embryogenesis
Q25.1	Coarctation of aorta	1457	Aorta coarctation	Rare developmental defect during embryogenesis
Q25.6	Stenosis of pulmonary artery	99084	Pulmonary branch stenosis	Rare developmental defect during embryogenesis
Q26	Congenital malformations of great veins	98729	Venous return anomaly	Rare developmental defect during embryogenesis
Q26.0	Congenital stenosis of vena cava	98729	Venous return anomaly	Rare developmental defect during embryogenesis
Q26.00	Congenital stenosis of vena cava, unspecified	98729	Venous return anomaly	Rare developmental defect during embryogenesis
Q26.01	Congenital stenosis of superior vena cava	98729	Venous return anomaly	Rare developmental defect during embryogenesis
Q26.02	Congenital stenosis of inferior vena cava	98729	Venous return anomaly	Rare developmental defect during embryogenesis
Q26.09	Other specified congenital stenosis of vena cava	98729	Venous return anomaly	Rare developmental defect during embryogenesis
Q26.1	Persistent left superior vena cava	98729	Venous return anomaly	Rare developmental defect during embryogenesis
Q26.2	Total anomalous pulm venous connection	99125	Congenital total pulmonary venous return anomaly	Rare developmental defect during embryogenesis
Q26.3	Partial anomalous pulm venous connection	99124	Congenital partial pulmonary venous return anomaly	Rare developmental defect during embryogenesis
Q26.4	Anomalous pulm venous connection unsp	3090	Congenital pulmonary venous return anomaly	Rare developmental defect during embryogenesis
Q26.5	Anomalous portal venous connection	98729	Venous return anomaly	Rare developmental defect during embryogenesis
Q26.6	Portal vein-hepatic artery fistula	98729	Venous return anomaly	Rare developmental defect during embryogenesis
Q26.8	Other congenital malformations of great veins	98729	Venous return anomaly	Rare developmental defect during embryogenesis
Q26.81	Scimitar syndrome	98729	Venous return anomaly	Rare developmental defect during embryogenesis
Q26.89	Other specified congenital malformations of great veins	98729	Venous return anomaly	Rare developmental defect during embryogenesis
Q26.9	Congenital malformation of great vein, unspecified	98729	Venous return anomaly	Rare developmental defect during embryogenesis
Q27.1	Congenital renal artery stenosis	97598	Congenital renal artery stenosis	Rare renal disease
Q27.3	Peripheral arteriovenous malformation	211266	Arteriovenous malformation	Rare developmental defect during embryogenesis
Q30	Congenital malformations of nose	156246	Nose and cavum anomaly	Rare developmental defect during embryogenesis
Q30.0	Choanal atresia and stenosis	137914	Choanal atresia	Rare developmental defect during embryogenesis
Q30.01	Choanal atresia	137914	Choanal atresia	Rare developmental defect during embryogenesis
Q30.02	Choanal stenosis	137914	Choanal atresia	Rare developmental defect during embryogenesis
Q30.1	Agenesis and underdevelopment of nose	156246	Nose and cavum anomaly	Rare developmental defect during embryogenesis
Q30.2	Fissured notched and cleft nose	156246	Nose and cavum anomaly	Rare developmental defect during embryogenesis
Q30.3	Congenital perforated nasal septum	156246	Nose and cavum anomaly	Rare developmental defect during embryogenesis
Q30.8	Other congenital malformations of nose	156246	Nose and cavum anomaly	Rare developmental defect during embryogenesis
Q30.81	Congenital accessory nose	156246	Nose and cavum anomaly	Rare developmental defect during embryogenesis
Q30.82	Congenital anomaly of nasal sinus	156246	Nose and cavum anomaly	Rare developmental defect during embryogenesis
Q30.89	Other congenital malformations of nose	156246	Nose and cavum anomaly	Rare developmental defect during embryogenesis
Q30.9	Congenital malformation of nose unsp	156246	Nose and cavum anomaly	Rare developmental defect during embryogenesis
Q31	Congenital malformtions of larynx	156249	Larynx anomaly	Rare developmental defect during embryogenesis
Q31.0	Web of larynx	2374	Congenital laryngeal web	Rare otorhinolaryngologic disease
Q31.1	Congenital subglottic stenosis	141121	Congenital subglottic stenosis	Rare otorhinolaryngologic disease
Q31.2	Laryngeal hypoplasia	156249	Larynx anomaly	Rare developmental defect during embryogenesis
Q31.3	Laryngocele	2372	Laryngocele	Rare otorhinolaryngologic disease
Q31.4	Congenital laryngeal stridor	156249	Larynx anomaly	Rare developmental defect during embryogenesis
Q31.5	Congenital laryngomalacia	2373	Congenital laryngomalacia	Rare otorhinolaryngologic disease
Q31.8	Other congenital malformations of larynx	156249	Larynx anomaly	Rare developmental defect during embryogenesis
Q31.9	Congenital malformation of larynx unsp	156249	Larynx anomaly	Rare developmental defect during embryogenesis
Q32.0	Congenital tracheomalacia	95430	Congenital tracheomalacia	Rare otorhinolaryngologic disease
Q33.2	Congenital bronchomalacia	3161	Congenital pulmonary sequestration	Rare developmental defect during embryogenesis
Q33.3	Agenesis of lung	984	Pulmonary agenesis	Rare developmental defect during embryogenesis
Q35	Cleft palate	2014	Cleft palate	Rare developmental defect during embryogenesis
Q35.0	Cleft hard palate bilateral	2014	Cleft palate	Rare developmental defect during embryogenesis
Q35.1	Cleft hard palate	101023	Cleft hard palate	Rare developmental defect during embryogenesis
Q35.10	Cleft hard palate unspecified	101023	Cleft hard palate	Rare developmental defect during embryogenesis
Q35.11	Cleft hard palate bilateral	101023	Cleft hard palate	Rare developmental defect during embryogenesis
Q35.12	Cleft hard palate median	101023	Cleft hard palate	Rare developmental defect during embryogenesis
Q35.13	Cleft hard palate unilateral	101023	Cleft hard palate	Rare developmental defect during embryogenesis
Q35.2	Cleft soft palate bilateral	2014	Cleft palate	Rare developmental defect during embryogenesis
Q35.3	Cleft soft palate	99772	Cleft velum	Rare developmental defect during embryogenesis
Q35.30	Cleft soft palate unspecified	99772	Cleft velum	Rare developmental defect during embryogenesis
Q35.31	Cleft soft palate bilateral	99772	Cleft velum	Rare developmental defect during embryogenesis
Q35.32	Cleft soft palate median	99772	Cleft velum	Rare developmental defect during embryogenesis
Q35.33	Cleft soft palate unilateral	99772	Cleft velum	Rare developmental defect during embryogenesis
Q35.4	Cleft hard & cleft soft palate bilateral	2014	Cleft palate	Rare developmental defect during embryogenesis
Q35.5	Cleft hard palate with cleft soft palate	2014	Cleft palate	Rare developmental defect during embryogenesis
Q35.6	Cleft palate, medial	2014	Cleft palate	Rare developmental defect during embryogenesis
Q35.7	Cleft uvula	99771	Bifid uvula	Rare developmental defect during embryogenesis
Q35.8	Cleft palate unspecified bilateral	2014	Cleft palate	Rare developmental defect during embryogenesis
Q35.9	Cleft palate, unspecified	2014	Cleft palate	Rare developmental defect during embryogenesis
Q38.2	Macroglossia	156207	Macroglossia	Rare developmental defect during embryogenesis
Q39.0	Atresia of oesophagus without fistula	1199	Esophageal atresia	Rare developmental defect during embryogenesis
Q39.1	Atresia of oesophagus with oesophageal fistula	1199	Esophageal atresia	Rare developmental defect during embryogenesis
Q39.10	Atresia of oesophagus oesophageal fistula, unspecified	1199	Esophageal atresia	Rare developmental defect during embryogenesis
Q39.11	Atresia of oesophagus with fist b trach & upp oesoph	1199	Esophageal atresia	Rare developmental defect during embryogenesis
Q39.12	Atresia of oesophagus with fist b trach & low oesoph	1199	Esophageal atresia	Rare developmental defect during embryogenesis
Q39.13	Atresia of oesophagus with fist b trach & oesoph	1199	Esophageal atresia	Rare developmental defect during embryogenesis
Q39.14	Atresia of oesophagus with broncho oesoph fist	1199	Esophageal atresia	Rare developmental defect during embryogenesis
Q39.15	Atresia of oesophagus with tracheo oesoph fist	1199	Esophageal atresia	Rare developmental defect during embryogenesis
Q39.19	Atresia of oesophagus with tracheo-oesoph fist	1199	Esophageal atresia	Rare developmental defect during embryogenesis
Q41.0	Congenital absence atresia stenosis duodnm	1201	Atresia of small intestine	Rare developmental defect during embryogenesis
Q41.01	Congenital absence & atresia of duodenum	1201	Atresia of small intestine	Rare developmental defect during embryogenesis
Q41.02	Congenital stenosis of duodenum	1201	Atresia of small intestine	Rare developmental defect during embryogenesis
Q41.1	Congenital absence atresia stenosis jejunum	1201	Atresia of small intestine	Rare developmental defect during embryogenesis
Q41.11	Congenital absence & atresia of jejunum	1201	Atresia of small intestine	Rare developmental defect during embryogenesis
Q41.12	Congenital stenosis of jejunum	1201	Atresia of small intestine	Rare developmental defect during embryogenesis
Q41.13	Apple peel syndrome	1201	Atresia of small intestine	Rare developmental defect during embryogenesis
Q41.2	Congenital absence atresia stenosis ileum	1201	Atresia of small intestine	Rare developmental defect during embryogenesis
Q41.21	Congenital absence and atresia of ileum	1201	Atresia of small intestine	Rare developmental defect during embryogenesis
Q41.22	Congenital stenosis of ileum	1201	Atresia of small intestine	Rare developmental defect during embryogenesis
Q41.8	Congenital absence atresia stenos oth sm intest	1201	Atresia of small intestine	Rare developmental defect during embryogenesis
Q41.81	Congenital absence atresia oth parts sm intestine	1201	Atresia of small intestine	Rare developmental defect during embryogenesis
Q41.82	Congenital stenos oth parts small intestine	1201	Atresia of small intestine	Rare developmental defect during embryogenesis
Q41.9	Congenital absence atresia stenos sm intest unsp	1201	Atresia of small intestine	Rare developmental defect during embryogenesis
Q42.0	Congenital absence atresia stenos rectum w fist	171201	High anorectal malformation	Rare developmental defect during embryogenesis
Q42.00	Congenital absence atresia stenos rect unsp fist	171201	High anorectal malformation	Rare developmental defect during embryogenesis
Q42.01	Congenital absence atresia stenos rect recturth fist	171201	High anorectal malformation	Rare developmental defect during embryogenesis
Q42.02	Congenital absence atresia stenos rect rectvesc fist	171201	High anorectal malformation	Rare developmental defect during embryogenesis
Q42.03	Congenital absence atresia stenos rect rectvlvl fist	171201	High anorectal malformation	Rare developmental defect during embryogenesis
Q42.04	Congenital absence atresia stenos rect rectocut fist	171201	High anorectal malformation	Rare developmental defect during embryogenesis
Q42.05	Congenital absence atresia stenos rect rectclcl fist	171201	High anorectal malformation	Rare developmental defect during embryogenesis
Q42.09	Congenital absence atresia & stenos rect w oth fist	171201	High anorectal malformation	Rare developmental defect during embryogenesis
Q42.1	Congenital absence atresia stenos rectum wo fist	171201	High anorectal malformation	Rare developmental defect during embryogenesis
Q42.2	Congenital absence atresia stenos anus w fistula	171215	Low anorectal malformation	Rare developmental defect during embryogenesis
Q42.20	Congenital absence atresia stenos ans w unsp fist	171215	Low anorectal malformation	Rare developmental defect during embryogenesis
Q42.21	Congenital absence atresia stenos ans anocutan fist	171215	Low anorectal malformation	Rare developmental defect during embryogenesis
Q42.22	Congenital absence atresia stenos ans anovestib fist	171215	Low anorectal malformation	Rare developmental defect during embryogenesis
Q42.29	Congenital absence atresia stenos anus w oth fist	171215	Low anorectal malformation	Rare developmental defect during embryogenesis
Q42.3	Congenital absence atresia stenos anus wo fist	171215	Low anorectal malformation	Rare developmental defect during embryogenesis
Q43.1	Hirschsprung's disease	388	Hirschsprung disease	Rare gastroenterologic disease
Q43.10	Hirschsprung's disease, unspecified	388	Hirschsprung disease	Rare gastroenterologic disease
Q43.11	Short segment Hirschsprung's disease	388	Hirschsprung disease	Rare gastroenterologic disease
Q43.12	Long segment Hirschsprung's disease	388	Hirschsprung disease	Rare gastroenterologic disease
Q43.13	Total aganglionosis colon and intestine	388	Hirschsprung disease	Rare gastroenterologic disease
Q43.19	Other Hirschsprung's disease	388	Hirschsprung disease	Rare gastroenterologic disease
Q44.2	Atresia of bile ducts	30391	Biliary atresia	Rare developmental defect during embryogenesis
Q44.6	Cystic disease of liver	2924	Isolated polycystic liver disease	Rare hepatic disease
Q51.0	Agenesis and aplasia of uterus	180142	Agenesis and aplasia of uterine body	Rare developmental defect during embryogenesis
Q51.1	Doubling uterus w doubling cervix vagina	180086	Didelphys uterus	Rare developmental defect during embryogenesis
Q51.3	Bicornuate uterus	180134	Bicornuate uterus	Rare developmental defect during embryogenesis
Q51.4	Unicornuate uterus	180071	Unilateral aplasia of the M³llerian duct	Rare developmental defect during embryogenesis
Q51.5	Agenesis and aplasia of cervix	180145	Uterine cervical aplasia and agenesis	Rare developmental defect during embryogenesis
Q55.0	Absence and aplasia of testis	983	Bilateral anorchia	Rare developmental defect during embryogenesis
Q55.00	Absence and aplasia of testis unsp	983	Bilateral anorchia	Rare developmental defect during embryogenesis
Q55.01	Absence and aplasia of testis unilateral	983	Bilateral anorchia	Rare developmental defect during embryogenesis
Q55.02	Absence and aplasia of testis bilateral	983	Bilateral anorchia	Rare developmental defect during embryogenesis
Q55.5	Congenital absence and aplasia of penis	49	Penis agenesis	Rare developmental defect during embryogenesis
Q60.0	Renal agenesis, unilateral	93100	Unilateral renal agenesis	Rare developmental defect during embryogenesis
Q60.1	Renal agenesis bilateral	1848	Bilateral renal agenesis	Rare developmental defect during embryogenesis
Q60.3	Renal hypoplasia unilateral	97361	Unilateral renal hypoplasia	Rare developmental defect during embryogenesis
Q60.4	Renal hypoplasia bilateral	97362	Bilateral renal hypoplasia	Rare developmental defect during embryogenesis
Q60.5	Renal hypoplasia, unspecified	93101	Renal hypoplasia	Rare developmental defect during embryogenesis
Q61.1	Polycystic kidney, autosomal recessive	731	Autosomal recessive polycystic kidney disease	Rare renal disease
Q61.4	Renal dysplasia	93108	Renal dysplasia	Rare developmental defect during embryogenesis
Q61.5	Medullary cystic kidney	34149	Autosomal dominant medullary cystic kidney disease with or without hyperuricemia	Rare renal disease
Q61.50	Medullary cystic kidney unspecified	34149	Autosomal dominant medullary cystic kidney disease with or without hyperuricemia	Rare renal disease
Q61.51	Juvenile medullary cystic kidney	34149	Autosomal dominant medullary cystic kidney disease with or without hyperuricemia	Rare renal disease
Q61.52	Adult type medullary cystic kidney	34149	Autosomal dominant medullary cystic kidney disease with or without hyperuricemia	Rare renal disease
Q62.0	Congenital hydronephrosis	2190	Congenital hydronephrosis	Rare renal disease
Q62.2	Congenital megaloureter	617	Congenital primary megaureter	Rare urogenital disease
Q64.0	Epispadias	93928	Epispadias	Rare developmental defect during embryogenesis
Q64.1	Exstrophy of urinary bladder	93930	Bladder exstrophy	Rare developmental defect during embryogenesis
Q64.11	Cloacal exstrophy	93929	Cloacal exstrophy	Rare developmental defect during embryogenesis
Q64.19	Exstrophy of urinary bladder	93930	Bladder exstrophy	Rare developmental defect during embryogenesis
Q64.3	Other atresia and stenosis of urethra and bladder neck	105	Atresia of urethra	Rare developmental defect during embryogenesis
Q64.31	Congenital bladder neck obstruction	105	Atresia of urethra	Rare developmental defect during embryogenesis
Q64.32	Congenital stricture of urethra	105	Atresia of urethra	Rare developmental defect during embryogenesis
Q64.33	Congenital stricture of urethral meatus	105	Atresia of urethra	Rare developmental defect during embryogenesis
Q64.34	Hypoplasia of urethra	105	Atresia of urethra	Rare developmental defect during embryogenesis
Q64.39	Other atresia stenos urethra & bladder neck	105	Atresia of urethra	Rare developmental defect during embryogenesis
Q67.3	Plagiocephaly	35098	Isolated plagiocephaly	Rare developmental defect during embryogenesis
Q69	Polydactyly	2913	Polydactyly	Rare developmental defect during embryogenesis
Q69.0	Accessory finger(s)	2913	Polydactyly	Rare developmental defect during embryogenesis
Q69.1	Accessory thumb(s)	93339	Polydactyly of a biphalangeal thumb	Rare developmental defect during embryogenesis
Q69.2	Accessory toe(s)	2913	Polydactyly	Rare developmental defect during embryogenesis
Q69.21	Accessory hallux [halluces]	2913	Polydactyly	Rare developmental defect during embryogenesis
Q69.29	Other accessory toe(s)	2913	Polydactyly	Rare developmental defect during embryogenesis
Q69.9	Polydactyly unspecified	2913	Polydactyly	Rare developmental defect during embryogenesis
Q70	Syndactyly	90025	Syndactyly	Rare developmental defect during embryogenesis
Q70.0	Fused fingers	90025	Syndactyly	Rare developmental defect during embryogenesis
Q70.1	Webbed fingers	90025	Syndactyly	Rare developmental defect during embryogenesis
Q70.2	Fused toes	90025	Syndactyly	Rare developmental defect during embryogenesis
Q70.3	Webbed toes	90025	Syndactyly	Rare developmental defect during embryogenesis
Q70.4	Polysyndactyly	93338	Polysyndactyly	Rare developmental defect during embryogenesis
Q70.9	Syndactyly, unspecified	90025	Syndactyly	Rare developmental defect during embryogenesis
Q71.0	Cong complete absence upper limb(s)	294967	Amelia of upper limb	Rare developmental defect during embryogenesis
Q71.1	Congenital absence upp & forearm w hand	294975	Congenital absence of upper arm and forearm with hand present	Rare developmental defect during embryogenesis
Q71.11	Congenital absence upper arm w hand present	294975	Congenital absence of upper arm and forearm with hand present	Rare developmental defect during embryogenesis
Q71.12	Congenital absenceforearm w hand present	294975	Congenital absence of upper arm and forearm with hand present	Rare developmental defect during embryogenesis
Q71.13	Congenital absence upp arm & forearm w hand	294975	Congenital absence of upper arm and forearm with hand present	Rare developmental defect during embryogenesis
Q71.2	Congenital absence both forearm & hand	294979	Congenital absence of both forearm and hand	Rare developmental defect during embryogenesis
Q71.3	Congenital absence of hand and finger(s)	294983	Acheiria	Rare developmental defect during embryogenesis
Q71.31	Congenital absence fngr(s) w remndr hnd intct	294983	Acheiria	Rare developmental defect during embryogenesis
Q71.32	Congenital absence thumb w oth digits intact	294983	Acheiria	Rare developmental defect during embryogenesis
Q71.33	Congenital absence of hand and finger(s)	294983	Acheiria	Rare developmental defect during embryogenesis
Q71.4	Longitudinal reduction defects of radius	93321	Radial hemimelia	Rare developmental defect during embryogenesis
Q71.40	Congenital longitudinal rdctn defect radius?	93321	Radial hemimelia	Rare developmental defect during embryogenesis
Q71.41	Congenital absence of radius	93321	Radial hemimelia	Rare developmental defect during embryogenesis
Q71.49	Other longitudinal rdctn defects radius	93321	Radial hemimelia	Rare developmental defect during embryogenesis
Q71.5	Longitudinal reduction defects of ulna	93320	Ulnar hemimelia	Rare developmental defect during embryogenesis
Q71.50	Congenital longitudinal rdctn defect ulna ?	93320	Ulnar hemimelia	Rare developmental defect during embryogenesis
Q71.51	Congenital absence of ulna	93320	Ulnar hemimelia	Rare developmental defect during embryogenesis
Q71.59	Other longitudinal reduction defects ulna	93320	Ulnar hemimelia	Rare developmental defect during embryogenesis
Q71.6	Lobster-claw hand	294992	Split hand	Rare developmental defect during embryogenesis
Q72.0	Cong complete absence lower limb(s)	294969	Amelia of lower limb	Rare developmental defect during embryogenesis
Q72.1	Congenital absence thigh lower leg w foot	294977	Congenital absence of thigh and lower leg with foot present	Rare developmental defect during embryogenesis
Q72.11	Congenital absence of thigh with foot present	294977	Congenital absence of thigh and lower leg with foot present	Rare developmental defect during embryogenesis
Q72.12	Congenital absence of lower leg w foot present	294977	Congenital absence of thigh and lower leg with foot present	Rare developmental defect during embryogenesis
Q72.13	Congenital absence thigh & low leg w foot present	294977	Congenital absence of thigh and lower leg with foot present	Rare developmental defect during embryogenesis
Q72.2	Congenital absence both lower leg & foot	294981	Congenital absence of both lower leg and foot	Rare developmental defect during embryogenesis
Q72.3	Congenital absence of foot and toe(s)	294986	Apodia	Rare developmental defect during embryogenesis
Q72.31	Congenital absence toe(s) w remainder foot intact	294986	Apodia	Rare developmental defect during embryogenesis
Q72.32	Congenital absence 1st toe w all oth digits intact	294986	Apodia	Rare developmental defect during embryogenesis
Q72.33	Congenital absence of foot and toe(s)	294986	Apodia	Rare developmental defect during embryogenesis
Q72.4	Longitudinal reduction defect of femur	1987	Femoral agenesis/hypoplasia	Rare developmental defect during embryogenesis
Q72.5	Longitudinal reduction defect of tibia	93322	Tibial hemimelia	Rare developmental defect during embryogenesis
Q72.6	Longitudinal reduction defect of fibula	93323	Fibular hemimelia	Rare developmental defect during embryogenesis
Q72.7	Split foot	294994	Split foot	Rare developmental defect during embryogenesis
Q73.0	Congenital absence of unsp limb(s)	294925	Amelia	Rare developmental defect during embryogenesis
Q74.3	Arthrogryposis multiplex congenita	1037	Arthrogryposis multiplex congenita	Rare developmental defect during embryogenesis
Q75.0	Craniosynostosis	1531	Craniosynostosis	Rare developmental defect during embryogenesis
Q75.01	Coronal craniosynostosis	1531	Craniosynostosis	Rare developmental defect during embryogenesis
Q75.02	Sagittal craniosynostosis	1531	Craniosynostosis	Rare developmental defect during embryogenesis
Q75.03	Trigonocephaly	1531	Craniosynostosis	Rare developmental defect during embryogenesis
Q75.04	Craniosynostosis other multiple sutures	1531	Craniosynostosis	Rare developmental defect during embryogenesis
Q75.05	Pfeiffer syndrome	1531	Craniosynostosis	Rare developmental defect during embryogenesis
Q75.06	Clover leaf skull	1531	Craniosynostosis	Rare developmental defect during embryogenesis
Q75.09	Other and unspecified craniosynostosis	1531	Craniosynostosis	Rare developmental defect during embryogenesis
Q75.4	Mandibulofacial dysostosis	155899	Mandibulofacial dysostosis	Rare developmental defect during embryogenesis
Q76.1	Klippel-Feil syndrome	2345	Isolated Klippel-Feil syndrome	Rare developmental defect during embryogenesis
Q77.0	Achondrogenesis	932	Achondrogenesis	Rare bone disease
Q77.00	Achondrogenesis, unspecified	932	Achondrogenesis	Rare bone disease
Q77.01	Achondrogenesis, type I	932	Achondrogenesis	Rare bone disease
Q77.02	Achondrogenesis, type II	932	Achondrogenesis	Rare bone disease
Q77.03	Hypochondrogenesis	932	Achondrogenesis	Rare bone disease
Q77.09	Other achondrogenesis	932	Achondrogenesis	Rare bone disease
Q77.1	Thanatophoric short stature	2655	Thanatophoric dysplasia	Rare bone disease
Q77.2	Short rib syndrome	93426	Short rib dysplasia	Rare bone disease
Q77.3	Chondrodysplasia punctata	93442	Chondrodysplasia punctata	Rare bone disease
Q77.4	Achondroplasia	15	Achondroplasia	Rare bone disease
Q77.5	Dystrophic dysplasia	628	Diastrophic dwarfism	Rare bone disease
Q77.7	Spondyloepiphyseal dysplasia	253	Spondyloepiphyseal dysplasia	Rare bone disease
Q78.0	Osteogenesis imperfecta	666	Osteogenesis imperfecta	Rare bone disease
Q78.1	Polyostotic fibrous dysplasia	249	Fibrous dysplasia of bone	Rare bone disease
Q78.2	Osteopetrosis	2781	Osteopetrosis	Rare bone disease
Q78.3	Progressive diaphyseal dysplasia	1328	Camurati-Engelmann disease	Rare bone disease
Q78.4	Enchondromatosis	296	Enchondromatosis	Rare bone disease
Q78.6	Multiple congenital exostoses	321	Multiple osteochondromas	Rare bone disease
Q79.0	Congenital diaphragmatic hernia	2140	Congenital diaphragmatic hernia	Rare developmental defect during embryogenesis
Q79.3	Gastroschisis	2368	Gastroschisis	Rare developmental defect during embryogenesis
Q79.6	Ehlers-Danlos syndrome	98249	Ehlers-Danlos syndrome	Rare systemic or rheumatologic disease
Q80.1	X-linked ichthyosis	461	Recessive X-linked ichthyosis	Rare skin disease
Q80.2	Lamellar ichthyosis	313	Lamellar ichthyosis	Rare skin disease
Q80.3	Cong bullous ichthyosiform erythroderma	312	Epidermolytic ichthyosis	Rare skin disease
Q80.4	Harlequin fetus	457	Harlequin ichthyosis	Rare skin disease
Q81.0	Epidermolysis bullosa simplex	304	Epidermolysis bullosa simplex	Rare skin disease
Q81.2	Epidermolysis bullosa dystrophica	303	Dystrophic epidermolysis bullosa	Rare developmental defect during embryogenesis
Q82.1	Xeroderma pigmentosum	910	Xeroderma pigmentosum	Rare skin disease
Q82.2	Mastocytosis	66646	Cutaneous mastocytosis	Rare skin disease
Q82.3	Incontinentia pigmenti	464	Incontinentia pigmenti	Rare developmental defect during embryogenesis
Q82.4	Ectodermal dysplasia (anhidrotic)	238468	Hypohidrotic ectodermal dysplasia	Rare developmental defect during embryogenesis
Q83.0	Cong absence breast w absent nipple	180188	Isolated breast aplasia	Rare gynaecologic or obstetric disease
Q83.1	Accessory breast	180182	Supernumerary breasts	Rare gynaecologic or obstetric disease
Q84.3	Anonychia	79143	Congenital anonychia	Rare skin disease
Q85.0	Neurofibromatosis (nonmalignant)	68388	Neurofibromatosis	Rare developmental defect during embryogenesis
Q85.1	Tuberculosis sclerosis	805	Tuberous sclerosis	Rare developmental defect during embryogenesis
Q86.0	Fetal alcohol syndrome	1915	Fetal alcohol syndrome	Rare developmental defect during embryogenesis
Q86.1	Fetal hydantoin syndrome	1912	Fetal hydantoin syndrome	Rare developmental defect during embryogenesis
Q87.2	Cong malform synd predom inv limbs	109009	Syndrome with limb malformations as a major feature	Rare developmental defect during embryogenesis
Q87.21	Holt-Oram syndrome	109009	Syndrome with limb malformations as a major feature	Rare developmental defect during embryogenesis
Q87.22	Klippel-Trenaunay-Weber syndrome	109009	Syndrome with limb malformations as a major feature	Rare developmental defect during embryogenesis
Q87.23	Nail patella syndrome	109009	Syndrome with limb malformations as a major feature	Rare developmental defect during embryogenesis
Q87.24	Rubinstein-Taybi syndrome	109009	Syndrome with limb malformations as a major feature	Rare developmental defect during embryogenesis
Q87.25	Sirenomelia syndrome	109009	Syndrome with limb malformations as a major feature	Rare developmental defect during embryogenesis
Q87.26	Thrombocytopenia w absent radius syndr	109009	Syndrome with limb malformations as a major feature	Rare developmental defect during embryogenesis
Q87.27	VATER association	109009	Syndrome with limb malformations as a major feature	Rare developmental defect during embryogenesis
Q87.28	Cong malform synd w ectrodactyly NEC	109009	Syndrome with limb malformations as a major feature	Rare developmental defect during embryogenesis
Q87.29	Oth cong malform synd predom inv limb	109009	Syndrome with limb malformations as a major feature	Rare developmental defect during embryogenesis
Q87.3	Cong synd inv early overgrowth	93460	Overgrowth syndrome	Rare developmental defect during embryogenesis
Q87.31	Beckwith-Wiedemann syndrome	93460	Overgrowth syndrome	Rare developmental defect during embryogenesis
Q87.32	Sotos syndrome	93460	Overgrowth syndrome	Rare developmental defect during embryogenesis
Q87.33	Weaver syndrome	93460	Overgrowth syndrome	Rare developmental defect during embryogenesis
Q87.39	Oth cong synd inv early overgrowth	93460	Overgrowth syndrome	Rare developmental defect during embryogenesis
Q87.4	Marfan syndrome	558	Marfan syndrome	Rare systemic or rheumatologic disease
Q87.81	Alport's syndrome	63	Alport Syndrome	Rare renal disease
Q87.82	Laurence-Moon-Biedl syndrome	2377	Laurence-Moon syndrome	Rare developmental defect during embryogenesis
Q87.83	Zellweger syndrome	912	Zellweger syndrome	Rare inborn errors of metabolism
Q87.84	William's syndrome	904	Williams syndrome	Rare developmental defect during embryogenesis
Q87.85	Angelman syndrome	72	Angelman syndrome	Rare neurologic disease
Q87.86	CHARGE syndrome	138	CHARGE syndrome	Rare developmental defect during embryogenesis
Q87.87	Velocardiofacial syndrome [VCFS]	567	Monosomy 22q11	Rare developmental defect during embryogenesis
Q87.88	Opitz BBB/G syndrome	2745	Optiz G/BBB syndrome	Rare developmental defect during embryogenesis
Q90	Down's syndrome	870	Down syndrome	Rare developmental defect during embryogenesis
Q90.0	Trisomy 21 meiotic nondisjunction	870	Down syndrome	Rare developmental defect during embryogenesis
Q90.1	Trisomy 21 mosaicism	870	Down syndrome	Rare developmental defect during embryogenesis
Q90.2	Trisomy 21 translocation	870	Down syndrome	Rare developmental defect during embryogenesis
Q90.9	Down's syndrome unspecified	870	Down syndrome	Rare developmental defect during embryogenesis
Q91.0	Trisomy 18 meiotic nondisjunction	3380	Trisomy 18	Rare developmental defect during embryogenesis
Q91.1	Trisomy 18 mosaicism	3380	Trisomy 18	Rare developmental defect during embryogenesis
Q91.2	Trisomy 18 translocation	3380	Trisomy 18	Rare developmental defect during embryogenesis
Q91.3	Edwards' syndrome unspecified	3380	Trisomy 18	Rare developmental defect during embryogenesis
Q91.4	Trisomy 13 meiotic nondisjunction	3378	Trisomy 13	Rare developmental defect during embryogenesis
Q91.5	Trisomy 13 mosaicism	3378	Trisomy 13	Rare developmental defect during embryogenesis
Q91.6	Trisomy 13 translocation	3378	Trisomy 13	Rare developmental defect during embryogenesis
Q91.7	Patau's syndrome unspecified	3378	Trisomy 13	Rare developmental defect during embryogenesis
Q92.7	Triploidy and polyploidy	96321	Polyploidy	Rare developmental defect during embryogenesis
Q92.71	Triploidy	96321	Polyploidy	Rare developmental defect during embryogenesis
Q92.72	Tetraploidy	96321	Polyploidy	Rare developmental defect during embryogenesis
Q92.73	Polyploidy	96321	Polyploidy	Rare developmental defect during embryogenesis
Q93	Monosomies and deletions from the autosomes, not elsewhere classified	102020	Autosomal monosomy	Rare developmental defect during embryogenesis
Q93.0	Whole chromosome monosomy, meiotic nondisjunction	98141	Total autosomal monosomy	Rare developmental defect during embryogenesis
Q93.1	Whole chromosome monosomy, mosaicism	98141	Total autosomal monosomy	Rare developmental defect during embryogenesis
Q93.2	Chromosome replaced w ring or dicentric	102020	Autosomal monosomy	Rare developmental defect during embryogenesis
Q93.3	Deletion of short arm of chromosome 4	261884	Partial deletion of the short arm of chromosome 4	Rare developmental defect during embryogenesis
Q93.4	Deletion of short arm of chromosome 5	261893	Partial deletion of the short arm of chromosome 5	Rare developmental defect during embryogenesis
Q93.5	Other deletions of part of a chromosome	98142	Partial autosomal monosomy	Rare developmental defect during embryogenesis
Q93.6	Deletions seen only at prometaphase	98142	Partial autosomal monosomy	Rare developmental defect during embryogenesis
Q93.7	Deletions with other complex rearrangements	102020	Autosomal monosomy	Rare developmental defect during embryogenesis
Q93.8	Other deletions from the autosomes	102020	Autosomal monosomy	Rare developmental defect during embryogenesis
Q93.9	Deletion from autosomes unspecified	102020	Autosomal monosomy	Rare developmental defect during embryogenesis
Q96	Turner's syndrome	881	Turner syndrome	Rare developmental defect during embryogenesis
Q96.0	Karyotype 45,X	881	Turner syndrome	Rare developmental defect during embryogenesis
Q96.1	Karyotype 46,X iso (Xq)	881	Turner syndrome	Rare developmental defect during embryogenesis
Q96.2	Karyotype 46,X w abn sex chromsm ex iso	881	Turner syndrome	Rare developmental defect during embryogenesis
Q96.3	Mosaicism 45X/46,XX or XY	881	Turner syndrome	Rare developmental defect during embryogenesis
Q96.4	Mosaic 45,X/oth cell lne abn sex chromsm	881	Turner syndrome	Rare developmental defect during embryogenesis
Q96.8	Other variants of Turner's syndrome	881	Turner syndrome	Rare developmental defect during embryogenesis
Q96.9	Turner's syndrome unspecified	881	Turner syndrome	Rare developmental defect during embryogenesis
Q97.0	Karyotype 47XXX	3375	Trisomy X	Rare developmental defect during embryogenesis
Q97.3	Female with 46XY karyotype	242	46,XY complete gonadal dysgenesis	Rare developmental defect during embryogenesis
Q98.5	Karotype 47, XXY	8	47,XYY syndrome	Rare developmental defect during embryogenesis
Q99.0	Chimera 46XX/46XY	199310	Tetragametic chimerism	Rare developmental defect during embryogenesis
Q99.1	46,XX true hermaphrodite	243	46,XX gonadal dysgenesis	Rare developmental defect during embryogenesis
Q99.2	Fragile X chromosome	908	Fragile X chromosome	Rare developmental defect during embryogenesis
T57.2	Manganese and its compounds	306682	Manganese poisoning	Rare neurologic disease
T88.3	Malignant hyperthermia dt anaesthesia	423	Malignant hyperthermia	Rare neurologic disease
